# Supplementary material for: CNV analysis in a large schizophrenia sample implicates deletions at 16p12.1 and SLC1A1 and duplications at 1p36.33 and CGNL1
Source: Hum Mol Genet. 2013 Oct 26;23(6):1669–76. doi: 10.1093/hmg/ddt540 (PMC3929090; doi:10.1093/hmg/ddt540)
Supplement: Supplementary Data [file supp_ddt540_ddt540supp_table5.xlsx]

## Sheet: Table_S1_full
Gene	Chr	Start	End	Type	CMH_P	Discovery_Case_del	Discovery_Con_del	Discovery_Case_dup	Discovery_Con_dup	MGS_EA_Case_del	MGS_EA_Con_del	MGS_EA_Case_dup	MGS_EA_Con_dup	MGS_AA_Case_del	MGS_AA_Con_del	MGS_AA_Case_dup	MGS_AA_Con_dup	ISC_Case_del	ISC_Con_del	ISC_Case_dup	ISC_Con_dup	BG_trios_Case_del	BG_trios_Con_del	BG_trios_Case_dup	BG_trios_Con_dup	Irish_Case_del	Irish_Con_del	Irish_Case_dup	Irish_Con_dup	Swedish_Case_del	Swedish_Con_del	Swedish_Case_dup	Swedish_Con_dup	African_American_Case_del	African_American_Con_de	African_American_Case_dup	African_American_Con_dup
GNB1	1	1716724	1822526	Duplication	0.0097771	0	0	8	0	0	0	1	1	0	0	0	0	0	0	1	0	0	0	0	0	0	0	0	0	0	0	1	2	0	0	0	0
CALML6	1	1846265	1848733	Duplication	0.00155658	0	0	9	0	0	0	1	1	0	0	0	0	0	0	1	0	0	0	0	0	0	0	0	0	0	0	1	1	0	0	0	0
TMEM52	1	1849028	1850740	Duplication	0.00155658	0	0	9	0	0	0	1	1	0	0	0	0	0	0	1	0	0	0	0	0	0	0	0	0	0	0	1	1	0	0	0	0
KIAA1751	1	1884751	1935276	Duplication	0.000501822	0	0	9	0	0	0	2	1	0	0	0	0	0	0	1	0	0	0	1	0	0	0	0	0	0	0	1	1	0	0	0	0
GABRD	1	1950767	1962192	Duplication	0.00509407	0	0	6	0	0	0	2	1	0	0	0	0	0	0	1	0	0	0	1	0	0	0	0	0	0	0	1	1	0	0	0	0
PRKCZ	1	2036154	2116834	Duplication	0.054043	0	0	4	0	0	0	2	1	0	0	0	0	0	0	1	0	0	0	1	0	0	0	0	0	0	0	1	2	0	0	0	0
SRSF11	1	70671364	70717701	Duplication	0.391131	0	0	4	0	0	0	0	1	0	0	0	0	0	0	0	1	0	0	0	0	0	0	0	0	0	0	0	0	0	0	0	0
NCKAP5	2	133429371	134326031	Deletion	0.40316	6	1	1	2	2	0	0	0	0	0	2	0	0	3	0	0	4	2	0	1	0	2	0	0	1	2	0	1	0	0	0	0
AQP12A	2	241631261	241637900	Duplication	0.0311565	0	0	38	30	0	0	5	5	0	0	0	0	0	0	6	6	0	0	1	0	0	0	0	0	0	0	7	12	0	0	1	1
KIF1A	2	241653180	241759725	Duplication	0.0027646	0	0	51	39	0	0	7	6	0	0	0	0	0	0	6	6	0	0	1	0	0	0	0	0	0	0	9	12	0	0	0	1
UTS2D	3	190984943	191048325	Duplication	0.230342	0	0	4	0	0	0	0	0	0	0	0	0	1	1	1	0	0	0	0	1	0	0	0	0	1	0	0	1	0	0	0	0
CCDC50	3	191046873	191116459	Duplication	0.395311	0	0	4	1	0	0	0	0	0	0	0	0	0	0	1	0	0	0	0	1	0	0	0	0	1	0	0	1	0	0	0	0
ELOVL6	4	110970228	111119820	Duplication	0.0241842	0	0	4	0	0	0	0	0	0	0	0	0	0	0	2	0	0	0	0	0	0	0	0	0	0	0	1	1	0	0	0	0
FAM149A	4	187070326	187093817	Duplication	0.0247538	0	0	10	0	0	0	1	2	1	0	0	0	0	0	0	0	0	0	0	0	0	0	0	0	0	1	0	1	0	0	0	1
FLJ38576	4	187110186	187112644	Duplication	0.0200452	0	0	9	0	0	0	1	1	1	0	0	0	0	0	0	0	0	0	0	0	0	0	0	0	0	0	0	1	0	0	0	1
CYP4V2	4	187112673	187134617	Duplication	0.0200452	0	0	9	0	0	0	1	1	1	0	0	0	0	0	0	0	0	0	0	0	0	0	0	0	0	0	0	1	0	1	0	1
KLKB1	4	187148671	187179625	Duplication	0.932574	0	0	4	0	0	0	1	1	1	0	0	0	0	0	0	1	0	0	0	0	0	0	0	0	0	0	0	1	0	1	0	2
F11	4	187187117	187210835	Duplication	0.734541	2	1	4	0	0	0	1	1	1	0	0	0	0	0	0	1	0	0	0	0	0	0	0	0	0	0	0	1	0	1	0	1
TRIML2	4	189012426	189026408	Deletion	0.0236644	8	3	10	15	0	1	3	6	0	0	0	0	1	0	4	2	1	0	2	3	0	0	1	0	2	1	2	1	0	0	0	0
TRIML1	4	189060597	189068649	Deletion	0.0277682	9	3	9	15	0	1	3	6	0	0	1	0	1	1	3	2	1	0	2	3	0	0	1	0	2	1	2	1	0	0	0	0
SMIM3	5	150157508	150176298	Deletion	0.015076	4	0	0	1	1	1	0	0	0	0	0	0	1	0	0	0	0	0	0	0	2	0	0	0	0	0	0	0	1	0	0	0
IRGM	5	150226084	150228231	Deletion	0.015076	4	0	0	0	1	1	0	0	0	0	0	0	1	0	0	0	0	0	0	0	2	0	0	0	0	0	0	0	1	0	0	0
ZNF300	5	150273953	150284545	Deletion	0.015076	4	0	0	1	1	1	0	0	0	0	0	0	1	0	0	0	0	0	0	0	2	0	0	0	0	0	0	0	1	0	0	0
OR2Y1	5	180166122	180167058	Duplication	0.415656	0	0	19	12	0	0	5	7	0	0	2	1	0	0	11	13	0	0	0	0	0	0	0	0	0	0	3	9	0	0	0	0
PHACTR2	6	143999101	144152322	Duplication	0.0302407	0	0	5	1	0	0	0	2	0	0	0	0	0	0	5	0	0	0	0	0	0	0	0	0	0	0	0	0	0	0	0	0
FAM49B	8	130853715	130952000	Duplication	0.0960932	0	0	7	3	0	0	1	0	0	0	0	1	0	0	0	2	0	0	0	0	1	0	0	0	0	0	4	1	0	0	0	0
MIR5194	8	131020580	131020699	Duplication	0.0960932	0	0	7	3	0	0	1	0	0	0	0	1	0	0	0	2	0	0	0	0	1	0	0	0	0	0	4	1	0	0	0	0
ZNF252P	8	146198975	146228285	Duplication	0.0808206	1	0	5	1	0	2	1	0	3	4	0	0	0	2	0	1	0	0	0	0	0	0	0	0	0	1	3	2	0	0	0	0
TMED10P1	8	146220250	146224283	Duplication	0.0685255	1	0	5	1	0	2	1	0	3	4	0	0	0	2	0	1	0	0	0	0	0	0	0	0	0	1	2	1	0	0	0	0
GLIS3	9	3824127	4300035	Deletion	0.00835827	5	0	5	5	0	0	1	0	0	0	0	0	0	0	3	3	0	0	0	0	1	0	0	0	0	0	3	3	1	0	1	0
SLC1A1	9	4490426	4587469	Deletion	0.00982878	6	1	2	3	1	0	1	0	0	0	0	0	2	0	3	0	0	0	0	0	1	0	0	0	0	1	3	3	0	0	1	0
HIPK3	11	33279167	33375939	Duplication	0.990685	1	0	6	1	0	0	0	1	1	0	0	1	0	0	0	1	0	0	0	1	0	0	0	1	0	0	1	2	0	0	0	0
PTPRJ	11	48002109	48192394	Duplication	0.258467	0	0	5	1	0	0	1	3	0	0	2	0	0	0	1	0	0	0	0	0	0	0	0	2	0	0	1	0	0	0	0	0
OR4B1	11	48238361	48239291	Duplication	0.114651	0	0	4	0	0	0	1	3	0	0	2	0	0	0	1	0	0	0	0	0	0	0	0	0	0	0	0	0	0	0	0	0
MAPKAPK5	12	112280278	112331228	Duplication	0.0927126	0	0	28	27	0	0	8	6	0	0	0	1	0	0	8	6	0	0	0	0	0	0	6	1	0	0	1	7	0	0	2	1
CGNL1	15	57668702	57842925	Duplication	0.0018715	0	0	35	25	0	0	8	2	0	0	1	0	0	0	10	5	0	0	0	0	0	0	8	6	0	0	6	12	0	0	1	0
GCOM1	15	57884101	58009755	Deletion	0.10783	4	0	0	1	0	0	1	0	0	0	0	0	0	0	0	0	0	0	0	0	0	0	0	0	0	1	0	0	1	0	0	0
MYZAP	15	57884101	57977562	Deletion	0.10783	4	0	0	1	0	0	1	0	0	0	0	0	0	0	0	0	0	0	0	0	0	0	0	0	0	1	0	0	1	0	0	0
LOC283693	15	83394649	83408532	Duplication	0.181356	0	0	5	1	0	0	0	0	0	0	0	0	0	0	0	0	0	0	0	1	0	0	0	0	1	0	0	0	0	0	0	0
SCARNA15	15	83424696	83424823	Duplication	0.181356	0	0	5	1	0	0	0	0	0	0	0	0	0	0	0	0	0	0	0	1	0	0	0	0	1	1	0	0	0	0	0	0
FSD2	15	83428023	83474806	Duplication	0.181356	0	0	5	1	0	0	0	0	0	0	0	0	0	0	0	0	0	0	0	1	0	0	0	0	1	1	0	0	0	0	0	0
LYSMD4	15	100267611	100273626	Deletion	0.171269	4	0	2	3	0	0	0	0	0	0	1	0	0	1	0	0	0	0	0	0	0	0	0	0	0	0	0	0	0	0	0	0
UQCRC2	16	21964608	21994668	Deletion	0.00257183	13	7	1	7	4	3	2	0	2	0	1	0	4	0	1	3	2	1	0	0	4	1	0	0	2	4	3	1	2	0	5	1
PDZD9	16	21995185	22012431	Deletion	0.00257183	13	7	1	7	4	3	2	0	2	0	1	0	4	0	1	3	2	1	0	0	4	1	0	0	2	4	3	1	2	0	5	1
C16orf52	16	22019455	22095972	Deletion	0.00257183	13	7	1	8	4	3	2	0	2	0	1	0	4	0	1	3	2	1	0	0	4	1	0	0	2	4	3	1	2	0	5	1
VWA3A	16	22103862	22168287	Deletion	0.00159687	13	6	1	8	4	3	2	0	2	0	1	0	4	0	1	3	2	1	0	0	4	1	0	0	2	4	3	2	2	0	5	1
EEF2K	16	22217591	22300066	Deletion	0.00159687	13	6	1	8	4	3	2	0	2	0	1	0	4	0	1	3	2	1	0	0	4	1	0	0	2	4	3	2	2	0	5	1
POLR3E	16	22308740	22345343	Deletion	0.000890377	14	7	1	8	4	3	2	0	2	0	1	0	4	0	1	3	2	1	0	0	4	1	0	0	2	3	3	2	2	0	5	1
CDR2	16	22357256	22385938	Deletion	0.000862808	14	7	1	8	4	2	2	0	2	0	1	0	4	0	1	3	2	1	0	0	4	1	0	0	2	4	3	2	2	0	5	1
ANKRD26P1	16	46503248	46603009	Duplication	0.310862	0	0	5	1	1	0	0	1	0	0	0	0	0	0	1	3	0	0	1	1	0	0	0	0	0	0	3	1	0	0	0	0
SHCBP1	16	46614467	46655311	Duplication	0.17534	0	0	5	1	0	0	0	1	0	0	0	0	0	0	1	3	0	0	0	0	0	0	0	0	0	0	3	0	0	0	0	0
ALOX12P2	17	6756894	6803668	Deletion	0.106451	13	9	0	0	2	2	0	0	1	0	0	0	1	1	0	0	0	0	0	0	0	0	0	0	3	4	0	0	0	0	0	0
RNF135	17	29297955	29326929	Duplication	0.249795	1	1	4	0	0	0	0	0	0	0	0	0	0	0	1	1	0	0	0	0	0	0	0	0	0	0	1	2	0	0	0	0
DPRXP4	17	29302352	29303017	Duplication	0.249795	1	1	4	0	0	0	0	0	0	0	0	0	0	0	1	1	0	0	0	0	0	0	0	0	0	0	1	2	0	0	0	0
PTPRM	18	7567313	8406859	Duplication	0.134038	0	1	7	3	0	0	2	0	0	0	0	0	1	0	1	4	0	0	1	1	0	0	0	0	0	0	6	4	0	0	0	0
GALR1	18	74962007	74982096	Duplication	0.0164388	0	0	5	0	0	0	0	0	0	0	0	0	0	0	0	0	0	0	0	0	0	0	0	0	0	0	0	0	0	0	0	0
VRK3	19	50479723	50528805	Duplication	0.166278	0	0	4	0	0	0	1	0	0	0	0	0	0	0	0	1	0	0	1	1	0	0	0	0	0	0	1	1	0	0	0	0
ZNF473	19	50529211	50552031	Duplication	0.197578	0	0	4	0	0	0	2	0	0	0	0	0	0	0	0	2	0	0	1	1	0	0	0	0	0	0	1	1	0	0	0	0
FLJ26850	19	50553936	50570052	Duplication	0.208963	0	0	4	0	0	0	2	0	0	0	0	0	0	0	0	3	0	0	1	1	0	0	0	0	0	0	1	0	0	0	0	0
LILRB5	19	54754269	54761167	Duplication	0.300874	0	4	14	10	0	0	6	6	0	0	0	1	1	1	11	2	0	0	0	0	0	0	0	0	0	1	11	24	0	0	0	0
PTPRT	20	40701391	41818557	Deletion	0.0514291	5	0	0	1	2	1	1	0	0	0	0	0	1	2	0	0	2	0	0	0	1	0	0	0	0	1	1	0	0	0	1	0
COL18A1	21	46875423	46933634	Duplication	0.0635001	0	0	4	0	0	0	2	1	1	0	0	0	1	0	1	0	0	0	0	0	0	0	0	0	0	1	1	2	0	0	1	0
