# Supplementary material for: CNV analysis in a large schizophrenia sample implicates deletions at 16p12.1 and SLC1A1 and duplications at 1p36.33 and CGNL1
Source: Hum Mol Genet. 2013 Oct 26;23(6):1669–76. doi: 10.1093/hmg/ddt540 (PMC3929090; doi:10.1093/hmg/ddt540)
Supplement: Supplementary Data [file supp_ddt540_ddt540supp_table6.xlsx]

## Sheet: Table_S7_temp
Sample_ID	Chr	Start	End	Type	Size	Probes
Case_6543	1	1680219	1865298	Duplication	185079	25
Case_1669	1	1793111	2204755	Duplication	411644	55
Case_1489	1	1801034	1970443	Duplication	169409	21
Case_1217	1	1801034	1941928	Duplication	140894	18
Case_2552	1	1801034	1926087	Duplication	125053	17
Case_3105	1	1810090	1926087	Duplication	115997	15
Case_4636	1	1818129	2035683	Duplication	217554	26
Case_4557	1	1818129	1970443	Duplication	152314	18
Case_6398	1	1827212	2038731	Duplication	211519	26
Case_1022	1	1852484	2026402	Duplication	173918	16
Case_2251	1	70679891	70795379	Duplication	115488	13
Case_3043	1	70705315	70795379	Duplication	90064	11
Case_4015	1	70705315	70795379	Duplication	90064	11
Case_5128	1	70705315	70795379	Duplication	90064	11
Control_5654	2	133251371	134014961	Duplication	763590	174
Control_11250	2	133776903	134041922	Deletion	265019	57
Case_3352	2	133781914	133969611	Deletion	187697	44
Case_6390	2	133841008	134051863	Deletion	210855	42
Case_5908	2	133847038	133925939	Deletion	78901	18
Case_6767	2	133868131	134157295	Deletion	289164	50
Control_11655	2	133891025	134813786	Duplication	922761	213
Case_1974	2	134004520	134089004	Deletion	84484	16
Case_6026	2	134243711	134290524	Deletion	46813	19
Case_4501	2	134289032	134727858	Duplication	438826	114
Case_2057	2	241626057	241734754	Duplication	108697	19
Control_4660	2	241626057	241699883	Duplication	73826	18
Control_4713	2	241626057	241699883	Duplication	73826	18
Control_6373	2	241626057	241699883	Duplication	73826	18
Control_6478	2	241626057	241699883	Duplication	73826	18
Control_8985	2	241626057	241699883	Duplication	73826	18
Control_6814	2	241626057	241699883	Duplication	73826	18
Control_5477	2	241626057	241699883	Duplication	73826	18
Control_9387	2	241626057	241699883	Duplication	73826	18
Control_9945	2	241626057	241699883	Duplication	73826	18
Control_2266	2	241626057	241699883	Duplication	73826	18
Control_2661	2	241626057	241699883	Duplication	73826	18
Control_179	2	241626057	241699883	Duplication	73826	18
Case_279	2	241626057	241699883	Duplication	73826	18
Case_820	2	241626057	241699883	Duplication	73826	18
Case_827	2	241626057	241699883	Duplication	73826	18
Case_883	2	241626057	241699883	Duplication	73826	18
Case_1185	2	241626057	241699883	Duplication	73826	18
Case_1447	2	241626057	241699883	Duplication	73826	18
Case_1637	2	241626057	241699883	Duplication	73826	18
Case_2126	2	241626057	241699883	Duplication	73826	18
Case_2211	2	241626057	241699883	Duplication	73826	18
Case_2361	2	241626057	241699883	Duplication	73826	18
Case_2752	2	241626057	241699883	Duplication	73826	18
Case_2915	2	241626057	241699883	Duplication	73826	18
Case_3121	2	241626057	241699883	Duplication	73826	18
Case_5925	2	241626057	241699883	Duplication	73826	18
Case_6213	2	241626057	241699883	Duplication	73826	18
Case_6685	2	241626057	241699883	Duplication	73826	18
Case_6781	2	241626057	241699883	Duplication	73826	18
Control_1752	2	241626057	241695096	Duplication	69039	17
Case_33	2	241626057	241695096	Duplication	69039	17
Case_3123	2	241626057	241695096	Duplication	69039	17
Case_5567	2	241626057	241695096	Duplication	69039	17
Control_4721	2	241626057	241681764	Duplication	55707	16
Control_7433	2	241626057	241681764	Duplication	55707	16
Control_7572	2	241626057	241681764	Duplication	55707	16
Control_5781	2	241626057	241681764	Duplication	55707	16
Control_10172	2	241626057	241681764	Duplication	55707	16
Control_2098	2	241626057	241681764	Duplication	55707	16
Control_3149	2	241626057	241681764	Duplication	55707	16
Control_11976	2	241626057	241681764	Duplication	55707	16
Control_11415	2	241626057	241681764	Duplication	55707	16
Control_1104	2	241626057	241681764	Duplication	55707	16
Control_1380	2	241626057	241681764	Duplication	55707	16
Case_247	2	241626057	241681764	Duplication	55707	16
Case_2555	2	241626057	241681764	Duplication	55707	16
Case_3109	2	241626057	241681764	Duplication	55707	16
Case_3373	2	241626057	241681764	Duplication	55707	16
Case_3809	2	241626057	241681764	Duplication	55707	16
Case_4331	2	241626057	241681764	Duplication	55707	16
Case_5514	2	241626057	241681764	Duplication	55707	16
Case_6411	2	241626057	241681764	Duplication	55707	16
Case_6523	2	241626057	241681764	Duplication	55707	16
Case_7087	2	241626057	241681764	Duplication	55707	16
Control_6616	2	241626057	241678527	Duplication	52470	14
Control_11687	2	241626057	241678527	Duplication	52470	14
Case_417	2	241626057	241678527	Duplication	52470	14
Control_6551	2	241626057	241677264	Duplication	51207	13
Control_2602	2	241626057	241677264	Duplication	51207	13
Case_544	2	241626057	241677264	Duplication	51207	13
Control_7876	2	241626057	241675969	Duplication	49912	12
Control_12058	2	241626057	241675969	Duplication	49912	12
Case_2864	2	241627835	241699883	Duplication	72048	17
Case_4391	2	241627835	241699883	Duplication	72048	17
Case_2516	2	241627835	241695096	Duplication	67261	16
Case_5578	2	241627835	241695096	Duplication	67261	16
Case_1076	2	241627835	241678527	Duplication	50692	13
Control_6910	2	241643273	241699883	Duplication	56610	16
Control_2424	2	241643273	241699883	Duplication	56610	16
Case_18	2	241643273	241699883	Duplication	56610	16
Case_1955	2	241643273	241699883	Duplication	56610	16
Case_3442	2	241643273	241699883	Duplication	56610	16
Case_4768	2	241643273	241699883	Duplication	56610	16
Case_5521	2	241643273	241699883	Duplication	56610	16
Case_3515	2	241643273	241695096	Duplication	51823	15
Control_7805	2	241643273	241681764	Duplication	38491	14
Case_3733	2	241643273	241681764	Duplication	38491	14
Case_6987	2	241643273	241681764	Duplication	38491	14
Case_4286	2	241643273	241678527	Duplication	35254	12
Control_9566	2	241644933	241699883	Duplication	54950	15
Case_6137	2	241644933	241681764	Duplication	36831	13
Case_7042	2	241647342	241681764	Duplication	34422	12
Control_4722	2	241652395	241699883	Duplication	47488	13
Control_7738	2	241652395	241699883	Duplication	47488	13
Control_9756	2	241652395	241699883	Duplication	47488	13
Case_6860	2	241652395	241699883	Duplication	47488	13
Control_10997	2	241652395	241681764	Duplication	29369	11
Case_6577	2	241655087	241699883	Duplication	44796	10
Control_952	2	241734754	241898520	Duplication	163766	20
Case_1589	3	191040173	191099468	Duplication	59295	17
Case_4298	3	191040173	191099468	Duplication	59295	20
Case_5355	3	191040173	191099468	Duplication	59295	20
Case_6919	3	191040173	191099468	Duplication	59295	20
Control_236	3	191067243	191173648	Duplication	106405	32
Case_346	4	111084980	111173378	Duplication	88398	23
Case_2716	4	111084980	111173378	Duplication	88398	19
Case_6853	4	111084980	111173378	Duplication	88398	23
Case_1176	4	111112788	111173378	Duplication	60590	19
Case_3512	4	186932780	187122354	Duplication	189574	52
Case_5435	4	186942380	187135555	Duplication	193175	56
Case_699	4	186942380	187133575	Duplication	191195	55
Case_1316	4	186943462	187133575	Duplication	190113	54
Case_4125	4	186953813	187135555	Duplication	181742	53
Case_6199	4	187047812	187100384	Duplication	52572	17
Case_6561	4	187076793	187190810	Duplication	114017	45
Case_3729	4	187076793	187187569	Duplication	110776	44
Case_5456	4	187076793	187187569	Duplication	110776	44
Case_4723	4	187078785	187190810	Duplication	112025	43
Case_494	4	187186110	187213027	Deletion	26917	25
Case_4462	4	187186110	187213027	Deletion	26917	25
Control_3454	4	187186110	187212134	Deletion	26024	24
Control_1463	4	188105792	189728235	Duplication	1622443	327
Control_7318	4	188127832	189792991	Duplication	1665159	332
Control_6690	4	188258978	190939665	Deletion	2680687	453
Case_4897	4	188469538	189792991	Deletion	1323453	285
Case_6768	4	188469538	189419282	Deletion	949744	204
Case_1842	4	188469538	189247480	Deletion	777942	151
Case_2142	4	188469538	189958110	Duplication	1488572	313
Control_5205	4	188469538	189952149	Duplication	1482611	312
Control_9267	4	188469538	189952149	Duplication	1482611	280
Control_10513	4	188469538	189592930	Duplication	1123392	255
Control_11493	4	188469538	189488132	Duplication	1018594	221
Control_7609	4	188469538	189061106	Duplication	591568	113
Control_9376	4	188469538	189061106	Duplication	591568	114
Control_4168	4	188469538	189061106	Duplication	591568	89
Case_265	4	188469538	189061106	Duplication	591568	114
Case_4538	4	188469538	189061106	Duplication	591568	114
Case_5595	4	188469538	189061106	Duplication	591568	114
Control_7981	4	188469538	189059174	Duplication	589636	112
Case_69	4	188469538	189059174	Duplication	589636	107
Control_9736	4	188486138	190939665	Deletion	2453527	422
Case_1645	4	188575728	189331063	Deletion	755335	161
Case_719	4	188690307	189196692	Deletion	506385	106
Control_906	4	188698095	189728235	Duplication	1030140	239
Case_566	4	188734615	189416683	Deletion	682068	156
Control_2430	4	188802381	189636244	Duplication	833863	161
Control_3477	4	188842209	189315208	Duplication	472999	111
Case_113	4	188842209	189315208	Duplication	472999	111
Case_4643	4	188842209	189315208	Duplication	472999	111
Control_7158	4	188887420	189101773	Deletion	214353	50
Case_3799	4	188887420	189101773	Deletion	214353	50
Case_7092	4	188887420	189463597	Duplication	576177	145
Control_11741	4	188887420	189414658	Duplication	527238	133
Case_4753	4	188909667	189522393	Duplication	612726	124
Case_492	4	188915984	190374703	Duplication	1458719	319
Case_5817	4	188932750	189508492	Deletion	575742	150
Control_8290	4	189020348	189643752	Duplication	623404	159
Control_8588	4	189045617	189070726	Duplication	25109	12
Case_5330	4	189062214	189765784	Deletion	703570	169
Case_28	5	150157700	150299621	Deletion	141921	17
Case_3540	5	150157700	150299621	Deletion	141921	17
Case_3628	5	150157700	150299621	Deletion	141921	17
Case_4657	5	150157700	150299621	Deletion	141921	17
Control_1357	5	150270420	150337180	Duplication	66760	13
Control_4797	5	180115817	180226673	Duplication	110856	25
Control_6355	5	180115817	180211280	Duplication	95463	22
Control_5555	5	180115817	180211280	Duplication	95463	22
Control_8502	5	180115817	180211280	Duplication	95463	22
Control_2242	5	180115817	180211280	Duplication	95463	22
Control_2371	5	180115817	180211280	Duplication	95463	22
Case_264	5	180115817	180211280	Duplication	95463	22
Case_1237	5	180115817	180211280	Duplication	95463	22
Case_1925	5	180115817	180211280	Duplication	95463	22
Case_4386	5	180115817	180211280	Duplication	95463	22
Case_5681	5	180115817	180211280	Duplication	95463	22
Case_6669	5	180115817	180211280	Duplication	95463	22
Case_934	5	180115817	180209454	Duplication	93637	21
Case_5548	5	180115817	180209454	Duplication	93637	21
Case_5736	5	180115817	180209454	Duplication	93637	21
Case_7125	5	180115817	180209454	Duplication	93637	21
Case_4128	5	180115817	180206079	Duplication	90262	20
Case_4363	5	180115817	180206079	Duplication	90262	20
Case_657	5	180115817	180190328	Duplication	74511	19
Case_3383	5	180115817	180190328	Duplication	74511	19
Case_6676	5	180115817	180190328	Duplication	74511	19
Control_4633	5	180115817	180166599	Duplication	50782	14
Control_6497	5	180115817	180166599	Duplication	50782	14
Control_771	5	180119918	180211280	Duplication	91362	19
Case_6238	5	180119918	180211280	Duplication	91362	19
Case_5301	5	180119918	180209454	Duplication	89536	18
Control_5573	5	180128788	180211280	Duplication	82492	17
Case_1052	5	180128788	180211280	Duplication	82492	17
Case_6382	5	180128788	180211280	Duplication	82492	17
Control_1583	5	180128788	180206079	Duplication	77291	15
Control_4188	5	180159062	180211280	Duplication	52218	13
Case_714	6	143923482	144011546	Duplication	88064	22
Case_2346	6	143929747	144015632	Duplication	85885	22
Case_1427	6	143930768	144011546	Duplication	80778	20
Control_1000	6	143934587	144011546	Duplication	76959	18
Case_5729	6	143934587	144011546	Duplication	76959	18
Case_2241	6	144104412	144145797	Duplication	41385	17
Control_5344	8	130868363	131124559	Duplication	256196	31
Control_6865	8	130868363	131123753	Duplication	255390	36
Case_1747	8	130868363	131123753	Duplication	255390	36
Case_1627	8	130868363	131118658	Duplication	250295	35
Case_1548	8	130868363	131096339	Duplication	227976	34
Case_6726	8	130868363	131096339	Duplication	227976	34
Control_11316	8	130868363	131074024	Duplication	205661	33
Case_3755	8	130868363	131074024	Duplication	205661	33
Case_6614	8	130868363	131074024	Duplication	205661	33
Case_4024	8	130963259	131096339	Duplication	133080	29
Case_6752	8	136257788	146275966	Duplication	10018178	1587
Case_1135	8	145501051	146275966	Duplication	774915	119
Control_5057	8	146135866	146275966	Duplication	140100	29
Case_5796	8	146171437	146245372	Duplication	73935	12
Case_3085	8	146174266	146275966	Deletion	101700	14
Case_5692	8	146200945	146264325	Duplication	63380	11
Case_1633	8	146203412	146275966	Duplication	72554	10
Case_5859	9	46587	8270002	Deletion	8223415	2630
Case_1852	9	3755135	3921040	Duplication	165905	64
Case_500	9	3779330	4127491	Deletion	348161	154
Case_2173	9	3781983	4198077	Duplication	416094	182
Case_1294	9	4008954	4124377	Deletion	115423	63
Case_1713	9	4139276	4165934	Deletion	26658	10
Control_7484	9	4165934	4400991	Duplication	235057	117
Control_9695	9	4170113	4366159	Duplication	196046	106
Control_2276	9	4203214	4358255	Duplication	155041	81
Case_1362	9	4203214	4358255	Duplication	155041	81
Case_2822	9	4203214	4358255	Duplication	155041	81
Case_5158	9	4214311	5083173	Duplication	868862	296
Case_6856	9	4226502	4489494	Deletion	262992	118
Control_6686	9	4226502	4541368	Duplication	314866	135
Control_11836	9	4265363	4384289	Duplication	118926	68
Control_643	9	4362167	4515982	Duplication	153815	56
Case_2736	9	4392649	4561426	Deletion	168777	66
Case_5086	9	4392649	4561426	Deletion	168777	66
Case_2852	9	4410854	4529671	Duplication	118817	51
Case_4673	9	4455793	4512200	Deletion	56407	22
Case_5631	9	4460786	4529671	Deletion	68885	26
Case_1893	9	4476237	4529671	Deletion	53434	23
Control_10783	9	4539377	4580651	Duplication	41274	22
Control_2533	9	4564432	4588576	Deletion	24144	11
Case_4268	11	32917505	33590268	Duplication	672763	88
Case_5271	11	32996805	33443726	Duplication	446921	69
Control_1672	11	33053107	33416070	Duplication	362963	53
Case_356	11	33128256	33376095	Duplication	247839	17
Case_211	11	33183017	33559186	Duplication	376169	49
Case_1301	11	33183017	33390547	Duplication	207530	23
Case_2124	11	33190513	33314798	Deletion	124285	14
Case_2906	11	33312458	33476703	Duplication	164245	24
Case_6161	11	47856114	48085188	Duplication	229074	21
Case_3287	11	47868474	48376650	Duplication	508176	57
Control_5687	11	48043053	48200931	Duplication	157878	22
Case_4387	11	48066048	48922525	Duplication	856477	51
Case_745	11	48102867	48889126	Duplication	786259	50
Case_3114	11	48120936	48397233	Duplication	276297	35
Control_2816	12	112186274	112298257	Duplication	111983	34
Control_3905	12	112186274	112298257	Duplication	111983	34
Control_4457	12	112186274	112298257	Duplication	111983	34
Case_1762	12	112186274	112298257	Duplication	111983	34
Control_11692	12	112186274	112298257	Duplication	91302	33
Case_6203	12	112186274	112298257	Duplication	91302	33
Case_6217	12	112186274	112298257	Duplication	91302	33
Case_6710	12	112186274	112298257	Duplication	91302	33
Control_7313	12	112194976	112298257	Duplication	103281	33
Control_3741	12	112194976	112298257	Duplication	103281	33
Case_1083	12	112194976	112298257	Duplication	103281	33
Control_4761	12	112194976	112298257	Duplication	82600	32
Control_4839	12	112194976	112298257	Duplication	82600	32
Control_10373	12	112194976	112298257	Duplication	82600	32
Control_10476	12	112194976	112298257	Duplication	82600	32
Control_9706	12	112199079	112298257	Duplication	99178	29
Case_5667	12	112199079	112298257	Duplication	99178	29
Control_5660	12	112199079	112298257	Duplication	78497	28
Control_2773	12	112199079	112298257	Duplication	78497	28
Case_2855	12	112199079	112298257	Duplication	78497	28
Control_2400	12	112206894	112298257	Duplication	91363	28
Control_3991	12	112206894	112298257	Duplication	91363	28
Control_10513	12	112206894	112298257	Duplication	91363	28
Case_1304	12	112206894	112298257	Duplication	91363	28
Case_1408	12	112206894	112298257	Duplication	91363	28
Case_1565	12	112206894	112298257	Duplication	91363	28
Case_2559	12	112206894	112298257	Duplication	91363	28
Case_2941	12	112206894	112298257	Duplication	91363	28
Case_3300	12	112206894	112298257	Duplication	91363	28
Case_3348	12	112206894	112298257	Duplication	91363	28
Case_3670	12	112206894	112298257	Duplication	91363	28
Case_3772	12	112206894	112298257	Duplication	91363	28
Case_3896	12	112206894	112298257	Duplication	91363	28
Case_3921	12	112206894	112298257	Duplication	91363	28
Control_6966	12	112206894	112298257	Duplication	70682	27
Control_5475	12	112206894	112298257	Duplication	70682	27
Control_2137	12	112206894	112298257	Duplication	70682	27
Control_2576	12	112206894	112298257	Duplication	70682	27
Control_2827	12	112206894	112298257	Duplication	70682	27
Control_3048	12	112206894	112298257	Duplication	70682	27
Control_3795	12	112206894	112298257	Duplication	70682	27
Control_4470	12	112206894	112298257	Duplication	70682	27
Control_12071	12	112206894	112298257	Duplication	70682	27
Control_984	12	112206894	112298257	Duplication	70682	27
Case_2063	12	112206894	112298257	Duplication	70682	27
Case_2074	12	112206894	112298257	Duplication	70682	27
Case_2264	12	112206894	112298257	Duplication	70682	27
Case_3571	12	112206894	112298257	Duplication	70682	27
Case_4318	12	112206894	112298257	Duplication	70682	27
Case_5729	12	112206894	112298257	Duplication	70682	27
Case_5941	12	112206894	112298257	Duplication	70682	27
Case_6424	12	112206894	112298257	Duplication	70682	27
Case_3557	12	112219696	112298257	Duplication	57880	23
Case_1918	12	112225303	112298257	Duplication	72954	21
Control_11164	12	112237981	112298257	Duplication	60276	15
Control_6017	15	57353034	58066561	Duplication	713527	128
Control_4143	15	57635719	57775826	Duplication	140107	68
Control_4218	15	57635719	57775826	Duplication	140107	68
Control_7330	15	57644456	57775826	Duplication	131370	67
Control_4722	15	57644456	57775826	Duplication	131370	67
Control_4954	15	57644456	57775826	Duplication	131370	67
Control_8951	15	57644456	57775826	Duplication	131370	67
Control_9008	15	57644456	57775826	Duplication	131370	67
Control_8166	15	57644456	57775826	Duplication	131370	67
Control_7234	15	57644456	57775826	Duplication	131370	67
Control_2062	15	57644456	57775826	Duplication	131370	67
Control_2764	15	57644456	57775826	Duplication	131370	67
Control_1170	15	57644456	57775826	Duplication	131370	67
Control_1222	15	57644456	57775826	Duplication	131370	67
Case_745	15	57644456	57775826	Duplication	131370	67
Case_968	15	57644456	57775826	Duplication	131370	67
Case_1073	15	57644456	57775826	Duplication	131370	67
Case_1208	15	57644456	57775826	Duplication	131370	67
Case_1374	15	57644456	57775826	Duplication	131370	67
Case_1535	15	57644456	57775826	Duplication	131370	67
Case_1547	15	57644456	57775826	Duplication	131370	67
Case_1642	15	57644456	57775826	Duplication	131370	67
Case_1686	15	57644456	57775826	Duplication	131370	67
Case_2320	15	57644456	57775826	Duplication	131370	67
Case_2325	15	57644456	57775826	Duplication	131370	67
Case_2623	15	57644456	57775826	Duplication	131370	62
Case_2830	15	57644456	57775826	Duplication	131370	67
Case_3050	15	57644456	57775826	Duplication	131370	67
Case_3509	15	57644456	57775826	Duplication	131370	67
Case_3558	15	57644456	57775826	Duplication	131370	67
Case_3897	15	57644456	57775826	Duplication	131370	67
Case_4324	15	57644456	57775826	Duplication	131370	67
Case_4410	15	57644456	57775826	Duplication	131370	67
Case_4877	15	57644456	57775826	Duplication	131370	67
Case_5031	15	57644456	57775826	Duplication	131370	67
Case_5255	15	57644456	57775826	Duplication	131370	67
Case_6031	15	57644456	57775826	Duplication	131370	67
Case_6447	15	57644456	57775826	Duplication	131370	67
Case_6846	15	57644456	57775826	Duplication	131370	67
Case_7120	15	57644456	57775826	Duplication	131370	67
Control_9635	15	57644456	57764425	Duplication	119969	61
Control_4664	15	57644456	57763464	Duplication	119008	59
Control_2502	15	57644533	57781235	Duplication	136702	67
Control_3722	15	57644656	57775826	Duplication	131170	65
Case_2815	15	57644656	57775826	Duplication	131170	65
Case_3983	15	57644656	57775826	Duplication	131170	58
Case_4941	15	57644656	57775826	Duplication	131170	65
Case_6680	15	57644656	57766915	Duplication	122259	60
Control_3191	15	57644656	57744079	Duplication	99423	43
Case_6263	15	57644977	57775826	Duplication	130849	64
Control_6589	15	57644977	57766915	Duplication	121938	59
Control_9977	15	57650119	57775826	Duplication	125707	57
Control_3544	15	57650119	57775826	Duplication	125707	57
Case_759	15	57650119	57775826	Duplication	125707	57
Case_2705	15	57650119	57775826	Duplication	125707	57
Case_4930	15	57650119	57775826	Duplication	125707	57
Control_3886	15	57650119	57763464	Duplication	113345	49
Control_2177	15	57653752	57775826	Duplication	122074	46
Case_2236	15	57653752	57775826	Duplication	122074	56
Control_168	15	57667027	57768641	Duplication	101614	49
Case_623	15	57944369	57970955	Deletion	26586	12
Case_4846	15	57944369	57970955	Deletion	26586	12
Case_5678	15	57944369	57970955	Deletion	26586	12
Case_7071	15	57944369	57970955	Deletion	26586	12
Control_9888	15	83245383	83465230	Duplication	219847	31
Case_7033	15	83245383	83457424	Duplication	212041	30
Case_67	15	83245383	83445338	Duplication	199955	29
Case_945	15	83245383	83445338	Duplication	199955	29
Case_1218	15	83245383	83445338	Duplication	199955	29
Case_1395	15	83387752	83756393	Duplication	368641	74
Case_3736	15	99130017	100330051	Deletion	1200034	280
Case_2586	15	99932797	100307762	Deletion	374965	76
Control_6761	15	100244592	101023788	Duplication	779196	188
Case_4503	15	100244592	101023161	Duplication	778569	181
Case_526	15	100244592	101019793	Duplication	775201	194
Control_5052	15	100244592	100877042	Duplication	632450	157
Control_10855	15	100254725	100330051	Duplication	75326	18
Case_4199	15	100267863	100330051	Deletion	62188	12
Case_5456	15	100267863	100327067	Deletion	59204	11
Case_1269	16	21949122	22449883	Deletion	500761	68
Control_7353	16	21949122	22409463	Deletion	460341	67
Control_5913	16	21949122	22409463	Deletion	460341	67
Control_5107	16	21949122	22409463	Deletion	460341	67
Control_1969	16	21949122	22409463	Deletion	460341	67
Control_3298	16	21949122	22409463	Deletion	460341	67
Control_565	16	21949122	22409463	Deletion	460341	67
Case_784	16	21949122	22409463	Deletion	460341	67
Case_1215	16	21949122	22409463	Deletion	460341	67
Case_3300	16	21949122	22409463	Deletion	460341	67
Case_3786	16	21949122	22409463	Deletion	460341	67
Case_4111	16	21949122	22409463	Deletion	460341	67
Case_4269	16	21949122	22409463	Deletion	460341	67
Case_4859	16	21949122	22409463	Deletion	460341	67
Case_5827	16	21949122	22409463	Deletion	460341	67
Case_5835	16	21949122	22409463	Deletion	460341	67
Case_5967	16	21949122	22409463	Deletion	460341	67
Case_6500	16	21949122	22409463	Deletion	460341	67
Case_7017	16	21949122	22409463	Deletion	460341	67
Control_2914	16	21949122	22030912	Deletion	81790	19
Control_8176	16	21949122	22449883	Duplication	500761	68
Control_9251	16	21949122	22449883	Duplication	500761	68
Control_3411	16	21949122	22449883	Duplication	500761	68
Control_10415	16	21949122	22449883	Duplication	500761	68
Control_7381	16	21949122	22409463	Duplication	460341	67
Control_797	16	21949122	22409463	Duplication	460341	60
Case_1525	16	21949122	22409463	Duplication	460341	67
Control_4929	16	21983761	22409463	Duplication	425702	63
Control_228	16	22063717	22374840	Duplication	311123	46
Case_6712	16	22308318	22364340	Deletion	56022	10
Control_9417	16	22345191	22449883	Deletion	104692	10
Case_4682	16	46450037	46650890	Duplication	200853	12
Case_7098	16	46532286	46784220	Duplication	251934	19
Control_3146	16	46532286	46662987	Duplication	130701	12
Case_6848	16	46532286	46650890	Duplication	118604	11
Case_5131	16	46532286	46644903	Duplication	112617	10
Case_5552	16	46582888	46760715	Duplication	177827	15
Control_6723	17	6754828	6860607	Deletion	105779	14
Control_10096	17	6754828	6860607	Deletion	105779	14
Control_3382	17	6754828	6860607	Deletion	105779	14
Case_1047	17	6754828	6860607	Deletion	105779	14
Case_1931	17	6754828	6860607	Deletion	105779	14
Case_2119	17	6754828	6860607	Deletion	105779	14
Case_4142	17	6754828	6860607	Deletion	105779	14
Case_5342	17	6754828	6860607	Deletion	105779	14
Control_9279	17	6758514	6860607	Deletion	102093	13
Control_2386	17	6758514	6860607	Deletion	102093	13
Control_2929	17	6758514	6860607	Deletion	102093	13
Control_12053	17	6758514	6860607	Deletion	102093	13
Control_160	17	6758514	6860607	Deletion	102093	13
Control_11097	17	6758514	6860607	Deletion	102093	13
Case_2196	17	6758514	6860607	Deletion	102093	13
Case_3373	17	6758514	6860607	Deletion	102093	13
Case_3441	17	6758514	6860607	Deletion	102093	13
Case_4092	17	6758514	6860607	Deletion	102093	13
Case_4713	17	6758514	6860607	Deletion	102093	13
Case_5865	17	6758514	6860607	Deletion	102093	13
Case_7022	17	6758514	6860607	Deletion	102093	13
Case_3702	17	6758514	6850368	Deletion	91854	10
Case_1808	17	28967865	29336337	Duplication	368472	42
Case_687	17	28967865	29313078	Duplication	345213	40
Control_222	17	29107708	30380381	Deletion	1272673	196
Case_4498	17	29107708	29336337	Deletion	228629	38
Case_7053	17	29107708	29336337	Duplication	228629	38
Case_6232	17	29213943	29313078	Duplication	99135	20
Case_423	18	6840063	8101813	Duplication	1261750	235
Case_1748	18	6840063	8101813	Duplication	1261750	235
Control_1205	18	6873354	8075154	Duplication	1201800	225
Case_2875	18	6942997	8013716	Duplication	1070719	287
Case_4579	18	6951060	8083878	Duplication	1132818	319
Case_5672	18	7109600	7690016	Duplication	580416	154
Control_9071	18	7215275	7622513	Duplication	407238	97
Case_1627	18	7215275	7622513	Duplication	407238	106
Case_1915	18	7955524	8392750	Duplication	437226	106
Control_2551	18	7959012	8201980	Deletion	242968	44
Control_11187	18	8383861	8462678	Duplication	78817	38
Case_2466	18	74763094	75605399	Duplication	842305	277
Case_1936	18	74954477	75006885	Duplication	52408	12
Case_308	18	74958607	75006885	Duplication	48278	11
Case_342	18	74968326	75664583	Duplication	696257	202
Case_3826	18	74981161	75664583	Duplication	683422	197
Case_1556	19	50432190	50563899	Duplication	131709	31
Case_3570	19	50502912	50721074	Duplication	218162	27
Case_1218	19	50524226	50591699	Duplication	67473	11
Case_67	19	50524226	50563899	Duplication	39673	10
Control_10243	19	54717300	54864163	Deletion	146863	48
Control_3009	19	54731679	54849941	Duplication	118262	36
Control_8096	19	54731679	54847587	Duplication	115908	34
Case_490	19	54731679	54847587	Duplication	115908	34
Control_5465	19	54731679	54844626	Duplication	112947	33
Case_1825	19	54731679	54844626	Duplication	112947	33
Case_3790	19	54731679	54844626	Duplication	112947	33
Case_4011	19	54731679	54844626	Duplication	112947	30
Case_5817	19	54731679	54844437	Duplication	112758	29
Control_4173	19	54736320	54847587	Duplication	111267	32
Control_3926	19	54743217	54847587	Duplication	104370	28
Control_7155	19	54743217	54844626	Duplication	101409	27
Case_28	19	54743217	54844437	Duplication	101220	26
Control_7952	19	54749011	54847587	Deletion	98576	27
Control_10281	19	54749011	54841731	Deletion	92720	24
Control_10978	19	54749011	54841731	Deletion	92720	24
Control_6217	19	54749011	54847587	Duplication	98576	27
Case_1772	19	54749011	54847587	Duplication	98576	27
Case_2357	19	54749011	54847587	Duplication	98576	27
Case_4464	19	54749011	54847587	Duplication	98576	27
Case_6089	19	54749011	54847587	Duplication	98576	27
Control_6257	19	54749011	54844626	Duplication	95615	26
Control_5668	19	54749011	54844626	Duplication	95615	26
Case_1402	19	54749011	54844626	Duplication	95615	26
Case_4868	19	54749011	54844626	Duplication	95615	26
Control_4921	19	54749011	54841731	Duplication	92720	24
Case_4624	19	54753542	54844626	Duplication	91084	25
Case_3982	19	54753542	54841731	Duplication	88189	23
Case_6867	20	40832182	40935515	Deletion	103333	24
Case_225	20	40869739	41047090	Deletion	177351	72
Case_5771	20	41166223	41447732	Deletion	281509	86
Case_3772	20	41222480	41320224	Deletion	97744	30
Case_1944	20	41225020	41337310	Deletion	112290	31
Control_7131	20	41413369	41881829	Duplication	468460	93
Case_1061	21	46370591	46859717	Duplication	489126	111
Case_6886	21	46435610	47021784	Duplication	586174	119
Case_4952	21	46563820	47413929	Duplication	850109	143
Case_3170	21	46924784	47342116	Duplication	417332	51
