# Supplementary material for: CNV analysis in a large schizophrenia sample implicates deletions at 16p12.1 and SLC1A1 and duplications at 1p36.33 and CGNL1
Source: Hum Mol Genet. 2013 Oct 26;23(6):1669–76. doi: 10.1093/hmg/ddt540 (PMC3929090; doi:10.1093/hmg/ddt540)
Supplement: Supplementary Data [file supp_ddt540_ddt540supp_table7.xlsx]

## Sheet: CNV_500KB_temp
Sample_ID	CHR	BP1	BP2	Type	Size	Probes
Case_1743	1	3531594	4419997	Duplication	888403	199
Case_2248	1	5306840	5840030	Duplication	533190	162
Case_101	1	9392728	10197612	Duplication	804884	147
Control_12028	1	15032340	15834360	Duplication	802020	168
Control_10759	1	16265213	17004850	Deletion	739637	101
Case_298	1	17261738	17829956	Duplication	568218	113
Case_6407	1	28292738	28941332	Duplication	648594	81
Control_5407	1	28298950	28941332	Duplication	642382	80
Control_2381	1	30562065	31178662	Deletion	616597	173
Control_4790	1	30562065	31178662	Deletion	616597	173
Control_11429	1	30634241	31198732	Deletion	564491	168
Case_4817	1	33872592	34424461	Duplication	551869	149
Case_6052	1	33893829	34424461	Duplication	530632	132
Control_4736	1	39447322	39973645	Duplication	526323	76
Case_3651	1	45175925	45765523	Duplication	589598	63
Control_9888	1	54007863	54572243	Duplication	564380	116
Control_2298	1	64312043	65316674	Deletion	1004631	189
Case_4439	1	79056787	79729175	Duplication	672388	113
Control_4978	1	80656114	81156849	Duplication	500735	90
Control_8015	1	86268032	86889127	Deletion	621095	92
Control_5256	1	92021705	92579206	Duplication	557501	99
Control_9873	1	104309132	105041495	Duplication	732363	95
Case_5641	1	104484407	105465012	Deletion	980605	138
Case_6351	1	104957563	105486240	Deletion	528677	78
Case_2595	1	105663975	106306488	Deletion	642513	84
Control_10555	1	108113702	109549512	Deletion	1435810	259
Case_3657	1	109023455	109807098	Duplication	783643	136
Case_4245	1	116618453	120425577	Duplication	3807124	341
Case_1682	1	145394955	147858944	Deletion	2463989	342
Control_10700	1	145394955	147858944	Duplication	2463989	304
Case_4641	1	146089254	149376652	Deletion	3287398	261
Case_1850	1	146089254	147858944	Deletion	1769690	253
Case_2829	1	146089254	147858944	Deletion	1769690	250
Case_3109	1	146089254	147858944	Deletion	1769690	253
Case_3147	1	146089254	147858944	Deletion	1769690	253
Case_3498	1	146089254	147858944	Deletion	1769690	253
Case_3675	1	146089254	147858944	Deletion	1769690	253
Case_855	1	146089254	147858944	Deletion	1769690	246
Control_5104	1	146089254	147858944	Deletion	1769690	253
Control_8595	1	146089254	147858944	Deletion	1769690	256
Case_3674	1	146089254	147858944	Duplication	1769690	246
Case_780	1	146089254	147858944	Duplication	1769690	252
Control_2338	1	146089254	147377718	Duplication	1288464	223
Control_4677	1	146501348	148003653	Deletion	1502305	253
Case_1170	1	146501348	147858944	Deletion	1357596	251
Case_1612	1	146501348	147858944	Deletion	1357596	251
Case_3747	1	146501348	147858944	Deletion	1357596	250
Control_1546	1	146501348	147858944	Deletion	1357596	251
Case_4747	1	146501348	147858944	Duplication	1357596	251
Case_584	1	146501348	147858944	Duplication	1357596	249
Case_6635	1	146501348	147858944	Duplication	1357596	241
Control_1257	1	146501348	147858944	Duplication	1357596	248
Control_5528	1	146501348	147858944	Duplication	1357596	244
Control_6747	1	146501348	147858944	Duplication	1357596	218
Case_2494	1	146501348	147825548	Duplication	1324200	240
Case_6653	1	146501348	147820342	Duplication	1318994	227
Control_10511	1	146501348	147820342	Duplication	1318994	249
Case_6469	1	146501348	147394004	Duplication	892656	200
Control_2923	1	146501348	147377718	Duplication	876370	209
Control_5446	1	151488781	152200472	Duplication	711691	77
Control_1382	1	152659194	153283495	Duplication	624301	120
Control_10781	1	165051974	166272394	Duplication	1220420	329
Case_3425	1	174020259	175258634	Duplication	1238375	109
Control_11518	1	177395665	178181554	Duplication	785889	158
Control_5798	1	185110367	185958737	Duplication	848370	97
Case_4889	1	185416257	186182155	Deletion	765898	83
Case_6585	1	186225257	187557096	Duplication	1331839	220
Case_1819	1	188455409	189069537	Duplication	614128	47
Control_1024	1	189100707	189963444	Duplication	862737	76
Control_6293	1	190624011	191391663	Duplication	767652	64
Control_2508	1	190694813	192253353	Duplication	1558540	144
Case_5678	1	191528503	192047263	Duplication	518760	50
Control_9901	1	191775629	192443256	Duplication	667627	67
Control_11506	1	192176651	192942805	Duplication	766154	116
Case_3166	1	192225979	193210415	Duplication	984436	145
Case_5765	1	195567234	196594399	Deletion	1027165	87
Control_452	1	218786548	219383867	Deletion	597319	95
Control_1734	1	228473600	229191667	Duplication	718067	110
Case_1798	1	234534296	237471081	Deletion	2936785	651
Control_4489	1	235945294	236509101	Duplication	563807	118
Control_5814	1	237296230	237945952	Duplication	649722	190
Case_189	1	237796237	241095575	Duplication	3299338	761
Case_2676	1	238581652	239879552	Duplication	1297900	272
Control_8918	1	239397104	249208153	Deletion	9811049	2049
Control_10619	1	242148832	243128212	Deletion	979380	206
Control_11118	1	242200884	243119242	Deletion	918358	199
Control_5363	1	242265419	242856566	Duplication	591147	139
Case_2502	1	242265419	242842300	Duplication	576881	128
Control_5630	1	242393905	242992478	Duplication	598573	136
Control_7785	1	242407470	243128212	Duplication	720742	142
Case_2906	1	242641923	243467922	Duplication	825999	117
Control_1336	1	245102865	245694732	Duplication	591867	159
Control_850	1	245102865	245694732	Duplication	591867	159
Control_958	1	245108240	245694732	Duplication	586492	130
Control_1452	1	245116281	245692424	Duplication	576143	155
Case_6183	1	245123484	246156599	Deletion	1033115	281
Control_10515	1	245537353	247393655	Duplication	1856302	365
Control_1003	1	245572481	246234124	Deletion	661643	187
Case_5217	1	246083889	246931242	Duplication	847353	136
Control_4992	1	246121056	246766435	Duplication	645379	98
Case_3221	1	246168017	247404911	Duplication	1236894	148
Case_4328	1	246168017	246823857	Duplication	655840	91
Control_2157	1	246168017	246698653	Duplication	530636	77
Case_577	1	246168017	246687586	Duplication	519569	72
Control_2076	1	246364811	246963019	Deletion	598208	95
Case_6860	1	247306833	247881348	Duplication	574515	127
Control_1254	1	247689531	248578622	Duplication	889091	147
Control_805	1	247833196	248688317	Duplication	855121	150
Control_627	1	247833196	248578622	Duplication	745426	146
Case_8	1	247952900	248487016	Duplication	534116	80
Control_4687	1	248048987	248688317	Deletion	639330	87
Case_1965	1	248069912	248688317	Duplication	618405	79
Case_5241	1	248072026	248688317	Duplication	616291	65
Case_6230	1	248072026	248688317	Duplication	616291	78
Control_10748	1	248072026	248688317	Duplication	616291	78
Control_11915	1	248072026	248688317	Duplication	616291	78
Control_3921	1	248072026	248688317	Duplication	616291	68
Control_6412	1	248072026	248688317	Duplication	616291	78
Case_597	1	248279484	248907678	Duplication	628194	50
Case_6333	2	18674	851144	Deletion	832470	163
Control_11225	2	18674	719889	Deletion	701215	140
Case_3704	2	137962	2005964	Duplication	1868002	358
Case_3111	2	548121	1384724	Duplication	836603	106
Control_11342	2	769289	1427107	Duplication	657818	112
Case_1232	2	2607024	5540419	Duplication	2933395	715
Control_1238	2	3477014	4960962	Duplication	1483948	343
Control_7954	2	3963865	4830542	Duplication	866677	178
Case_765	2	6551857	7166507	Duplication	614650	162
Control_10090	2	17530815	18230779	Duplication	699964	97
Control_6745	2	23580646	24725464	Duplication	1144818	120
Case_1257	2	28791822	29671885	Duplication	880063	231
Case_1711	2	32621143	33329957	Duplication	708814	116
Control_7364	2	32621143	33310894	Duplication	689751	112
Case_200	2	32633569	33329957	Duplication	696388	115
Case_226	2	32633569	33329957	Duplication	696388	115
Case_2356	2	32633569	33329957	Duplication	696388	115
Case_2990	2	32633569	33329957	Duplication	696388	115
Case_4645	2	32633569	33329957	Duplication	696388	115
Case_5814	2	32633569	33329957	Duplication	696388	115
Case_6992	2	32633569	33329957	Duplication	696388	115
Case_7014	2	32633569	33329957	Duplication	696388	115
Case_922	2	32633569	33329957	Duplication	696388	114
Control_10484	2	32633569	33329957	Duplication	696388	115
Control_11335	2	32633569	33329957	Duplication	696388	115
Control_11977	2	32633569	33329957	Duplication	696388	115
Control_1383	2	32633569	33329957	Duplication	696388	115
Control_3090	2	32633569	33329957	Duplication	696388	115
Control_3104	2	32633569	33329957	Duplication	696388	108
Control_3686	2	32633569	33329957	Duplication	696388	77
Control_4244	2	32633569	33329957	Duplication	696388	115
Control_4621	2	32633569	33329957	Duplication	696388	88
Control_6949	2	32633569	33329957	Duplication	696388	115
Control_7623	2	32633569	33329957	Duplication	696388	115
Control_7969	2	32633569	33329957	Duplication	696388	115
Control_9628	2	32633569	33329957	Duplication	696388	115
Case_1839	2	32633569	33326484	Duplication	692915	114
Case_2313	2	32633569	33326484	Duplication	692915	114
Case_2869	2	32633569	33326484	Duplication	692915	109
Case_5567	2	32633569	33326484	Duplication	692915	105
Control_10154	2	32633569	33326484	Duplication	692915	114
Control_10479	2	32633569	33326484	Duplication	692915	114
Control_1133	2	32633569	33326484	Duplication	692915	114
Control_11768	2	32633569	33326484	Duplication	692915	114
Control_1259	2	32633569	33326484	Duplication	692915	88
Control_2761	2	32633569	33326484	Duplication	692915	114
Case_269	2	32633569	33324978	Duplication	691409	113
Case_1740	2	32633569	33320957	Duplication	687388	112
Case_3687	2	32633569	33320957	Duplication	687388	112
Case_7060	2	32633569	33320957	Duplication	687388	104
Control_10525	2	32633569	33320957	Duplication	687388	112
Control_1124	2	32633569	33320957	Duplication	687388	112
Control_11462	2	32633569	33320957	Duplication	687388	112
Control_11531	2	32633569	33320957	Duplication	687388	112
Control_3512	2	32633569	33320957	Duplication	687388	112
Control_7688	2	32633569	33320957	Duplication	687388	112
Control_10432	2	32633569	33307784	Duplication	674215	81
Control_6749	2	32633569	33307784	Duplication	674215	86
Control_7031	2	32633569	33307784	Duplication	674215	87
Control_7587	2	32633569	33307784	Duplication	674215	110
Case_1136	2	32633569	33297929	Duplication	664360	108
Control_4867	2	32654636	33202098	Duplication	547462	74
Control_7408	2	32659489	33320957	Duplication	661468	101
Control_3876	2	34151860	35065246	Duplication	913386	183
Control_4059	2	34151860	35065246	Duplication	913386	156
Control_689	2	34153847	35065246	Duplication	911399	182
Case_7021	2	34538100	35104389	Duplication	566289	101
Case_7015	2	39944055	42211659	Deletion	2267604	440
Case_552	2	43850589	46938789	Duplication	3088200	781
Control_6345	2	44258530	44910413	Deletion	651883	117
Control_8955	2	45408269	45974136	Duplication	565867	136
Case_2189	2	45409988	45974136	Duplication	564148	146
Case_3774	2	45409988	45974136	Duplication	564148	139
Control_10252	2	45409988	45974136	Duplication	564148	146
Case_1789	2	45409988	45968698	Duplication	558710	144
Case_1903	2	45409988	45958250	Duplication	548262	140
Control_3534	2	45409988	45950269	Duplication	540281	131
Case_3377	2	45420082	45974136	Duplication	554054	121
Control_9364	2	45688221	46363698	Duplication	675477	193
Case_3528	2	45700070	46363698	Duplication	663628	180
Control_9321	2	47058526	47794426	Duplication	735900	200
Control_9752	2	49000874	49653672	Duplication	652798	149
Case_5384	2	50342832	51258887	Deletion	916055	198
Case_6664	2	54527866	55057961	Duplication	530095	104
Control_213	2	57205402	57801443	Duplication	596041	77
Control_1470	2	62120665	63087778	Duplication	967113	128
Control_8489	2	63593212	64692041	Duplication	1098829	130
Control_1346	2	67014761	69377605	Duplication	2362844	554
Case_3314	2	75239600	76491333	Deletion	1251733	268
Case_4310	2	75501720	76041848	Duplication	540128	143
Case_6493	2	75501720	76020813	Duplication	519093	141
Control_10801	2	77315349	78185777	Duplication	870428	144
Control_10621	2	77326831	78214766	Duplication	887935	144
Control_11118	2	83391938	83916161	Deletion	524223	53
Case_3711	2	83395285	83916161	Deletion	520876	52
Control_20	2	88319724	89125131	Deletion	805407	135
Control_4815	2	88319724	89125131	Deletion	805407	135
Case_5799	2	95765783	98686948	Deletion	2921165	233
Case_1571	2	96747465	98193473	Deletion	1446008	145
Case_2738	2	96747465	98193473	Deletion	1446008	145
Case_1758	2	96747465	98193473	Duplication	1446008	119
Case_4885	2	96747465	98193473	Duplication	1446008	112
Control_710	2	100783653	101338643	Duplication	554990	114
Control_8043	2	106887870	108440138	Deletion	1552268	220
Case_3714	2	107102418	113094793	Duplication	5992375	776
Control_361	2	107324349	108950832	Duplication	1626483	256
Control_8946	2	107324349	108950832	Duplication	1626483	236
Case_2047	2	108000932	108645032	Duplication	644100	56
Case_5352	2	108543102	110465111	Deletion	1922009	327
Control_10618	2	109809695	110399823	Duplication	590128	78
Control_5068	2	110843108	111451816	Deletion	608708	38
Case_6276	2	111392259	113094793	Deletion	1702534	256
Case_4913	2	111392259	113053061	Duplication	1660802	240
Control_6003	2	117836737	118710482	Duplication	873745	94
Case_4389	2	123028173	123582223	Duplication	554050	92
Case_1908	2	123670708	124201998	Deletion	531290	73
Control_11411	2	126461407	127240800	Duplication	779393	59
Control_1830	2	126461407	127240800	Duplication	779393	59
Control_11467	2	128457940	129184866	Duplication	726926	99
Case_6205	2	132141767	132881416	Duplication	739649	39
Control_8698	2	132731387	133353129	Duplication	621742	78
Control_3095	2	132731387	133344676	Duplication	613289	68
Control_5654	2	133251371	134014961	Duplication	763590	174
Control_11655	2	133891025	134813786	Duplication	922761	213
Control_1386	2	136880473	137529247	Duplication	648774	151
Control_5435	2	141517651	142149327	Deletion	631676	133
Control_260	2	141707610	142286840	Deletion	579230	128
Control_10598	2	146584312	147612734	Duplication	1028422	78
Case_1841	2	147612107	148165153	Deletion	553046	54
Control_11310	2	154151887	154904730	Deletion	752843	124
Control_7186	2	158388779	159196771	Duplication	807992	131
Control_9340	2	175890331	176681522	Duplication	791191	105
Control_11888	2	176800936	179644854	Duplication	2843918	556
Control_9777	2	180889175	181707201	Duplication	818026	134
Case_3765	2	183378312	184024702	Duplication	646390	75
Case_7006	2	185289177	186084222	Deletion	795045	75
Case_1649	2	195403446	195913337	Duplication	509891	47
Case_4248	2	195552313	196793252	Duplication	1240939	150
Control_2620	2	198706916	199558179	Duplication	851263	85
Control_1909	2	199323526	200053196	Deletion	729670	74
Control_9980	2	203796988	206262570	Duplication	2465582	343
Case_1450	2	204824282	205733847	Duplication	909565	149
Control_6801	2	205523721	206063298	Deletion	539577	90
Case_6023	2	213017461	213687346	Duplication	669885	129
Case_2028	2	216236711	216890504	Deletion	653793	163
Case_2855	2	240490213	241256535	Duplication	766322	178
Control_1099	3	82010	1175575	Duplication	1093565	215
Control_975	3	82010	1143424	Duplication	1061414	210
Case_6181	3	226066	1143424	Duplication	917358	133
Control_11158	3	234725	1781739	Duplication	1547014	413
Control_7036	3	234725	1651487	Duplication	1416762	355
Control_3612	3	234725	1131967	Duplication	897242	128
Case_839	3	247473	1756682	Deletion	1509209	357
Case_2035	3	546738	1350458	Duplication	803720	194
Case_6222	3	565960	1338259	Duplication	772299	186
Case_3087	3	668832	2881575	Deletion	2212743	646
Case_310	3	857325	1425997	Duplication	568672	193
Case_3626	3	857325	1425997	Duplication	568672	193
Control_1531	3	857325	1425997	Duplication	568672	193
Control_7892	3	857325	1425997	Duplication	568672	193
Control_1556	3	877099	1425997	Duplication	548898	185
Control_4683	3	1063826	1949995	Deletion	886169	310
Control_10425	3	1090541	1638613	Duplication	548072	204
Control_7382	3	1143424	2206702	Duplication	1063278	348
Case_886	3	1149544	2050777	Duplication	901233	312
Control_5050	3	1204591	2347522	Deletion	1142931	361
Case_3069	3	1310741	2000736	Duplication	689995	235
Control_1855	3	1486728	2758388	Duplication	1271660	350
Control_3167	3	1908074	2573461	Duplication	665387	154
Control_6906	3	2095542	3000908	Deletion	905366	284
Control_6818	3	2095542	2881575	Duplication	786033	238
Control_11073	3	2672217	3643141	Duplication	970924	363
Control_6420	3	3462953	4035443	Duplication	572490	164
Case_5402	3	4777544	5990857	Duplication	1213313	342
Case_5385	3	5432114	6082552	Duplication	650438	151
Control_2349	3	7691088	8445837	Duplication	754749	203
Control_10861	3	13078387	13679335	Duplication	600948	104
Case_6862	3	15565683	16785673	Duplication	1219990	232
Control_1388	3	19683373	20339157	Duplication	655784	93
Case_6397	3	19930743	20446843	Duplication	516100	101
Control_5315	3	29296192	30090772	Duplication	794580	235
Control_9244	3	29296192	30090772	Duplication	794580	235
Case_2466	3	52157028	52738165	Duplication	581137	92
Control_9289	3	53415468	54407040	Deletion	991572	245
Control_11825	3	54326631	54961022	Deletion	634391	126
Control_6167	3	55091151	56441795	Duplication	1350644	231
Control_10120	3	58497779	60197485	Duplication	1699706	464
Control_7233	3	58497779	60197485	Duplication	1699706	464
Control_3200	3	59410065	60197485	Duplication	787420	324
Control_11378	3	59523538	60186728	Duplication	663190	281
Case_1264	3	59707096	61023355	Duplication	1316259	485
Control_5276	3	59716384	61023355	Duplication	1306971	482
Case_3950	3	59731150	60272317	Duplication	541167	238
Case_5985	3	65483906	66514637	Duplication	1030731	174
Control_821	3	65821701	66869791	Duplication	1048090	121
Case_6386	3	74545093	75655870	Duplication	1110777	103
Control_281	3	75099324	76225482	Duplication	1126158	68
Control_6420	3	75726925	77046740	Deletion	1319815	153
Control_2790	3	78733721	82239399	Duplication	3505678	310
Control_1751	3	80013246	80721103	Duplication	707857	62
Control_3891	3	80261661	83454956	Duplication	3193295	258
Control_11273	3	88585081	89697760	Deletion	1112679	104
Control_3357	3	93537290	94506653	Duplication	969363	96
Control_9647	3	96710451	98208872	Duplication	1498421	151
Case_6545	3	102751470	104249703	Deletion	1498233	198
Control_3772	3	109195046	109727353	Deletion	532307	53
Control_8453	3	111981924	113010950	Deletion	1029026	248
Control_8759	3	112893640	113680090	Duplication	786450	137
Control_8015	3	125030381	125859366	Duplication	828985	103
Control_8767	3	125054368	125859366	Duplication	804998	102
Case_4847	3	125133774	125859366	Duplication	725592	93
Case_3146	3	131865787	132502340	Duplication	636553	115
Case_4338	3	131865787	132502340	Duplication	636553	115
Case_2218	3	131901570	132494523	Duplication	592953	109
Control_3338	3	132085885	132916612	Duplication	830727	88
Control_7899	3	132192129	132777314	Duplication	585185	90
Case_6062	3	139246382	139826751	Duplication	580369	141
Control_2321	3	139246382	139817289	Duplication	570907	139
Control_4969	3	144049821	144677749	Duplication	627928	89
Control_6349	3	152404607	153132716	Duplication	728109	124
Case_4497	3	154361047	154901205	Deletion	540158	56
Control_6662	3	154361047	154901205	Deletion	540158	56
Case_5650	3	160883062	161499569	Duplication	616507	80
Control_2636	3	161916714	162495102	Duplication	578388	74
Case_6104	3	162123179	162997262	Deletion	874083	70
Case_722	3	162976132	163585938	Deletion	609806	35
Control_2197	3	162976132	163585938	Deletion	609806	35
Control_5599	3	162976132	163585938	Deletion	609806	35
Control_7732	3	162976132	163585938	Deletion	609806	35
Control_8496	3	166782813	167364471	Duplication	581658	68
Control_4140	3	167937888	168698220	Deletion	760332	87
Control_1454	3	175090662	175722327	Deletion	631665	106
Case_512	3	175510469	177095072	Duplication	1584603	242
Case_992	3	179341034	180174467	Deletion	833433	122
Control_2430	3	187795656	188343728	Duplication	548072	133
Control_387	3	187802669	188343728	Duplication	541059	134
Control_93	3	189483648	190188643	Deletion	704995	168
Case_2141	3	192501055	193369462	Duplication	868407	132
Case_1195	3	195734914	197332150	Deletion	1597236	293
Case_444	3	195734914	197332150	Deletion	1597236	293
Case_6110	3	195738405	197346971	Deletion	1608566	293
Case_983	3	195946535	196985596	Deletion	1039061	194
Case_2690	3	196701941	197332150	Deletion	630209	101
Control_1167	3	196813908	197346971	Duplication	533063	66
Case_3505	3	197127523	197631168	Duplication	503645	46
Case_1267	4	2816300	3942867	Duplication	1126567	174
Case_6241	4	7726847	8291918	Duplication	565071	166
Control_2845	4	9443894	10840650	Duplication	1396756	177
Case_4575	4	9722133	11002528	Duplication	1280395	168
Control_7705	4	9722133	10689292	Duplication	967159	176
Case_6893	4	9809858	10388610	Duplication	578752	101
Control_10029	4	9896760	10753416	Duplication	856656	170
Case_4719	4	9920347	10522259	Duplication	601912	110
Control_5109	4	10038112	10753416	Duplication	715304	102
Control_8659	4	10323935	11179846	Duplication	855911	141
Control_11124	4	10407572	10975896	Duplication	568324	101
Control_7576	4	13276652	13915477	Duplication	638825	116
Case_1426	4	16786351	18325391	Duplication	1539040	185
Case_3907	4	16823900	17451760	Duplication	627860	113
Control_4505	4	16828794	17813711	Duplication	984917	180
Control_5648	4	19551260	20118073	Duplication	566813	54
Case_132	4	20585883	21125935	Duplication	540052	114
Case_1555	4	21857603	22537387	Deletion	679784	107
Case_6898	4	25362101	25919478	Duplication	557377	123
Control_10739	4	25417244	25970325	Duplication	553081	130
Control_3082	4	29203553	29838345	Duplication	634792	89
Control_9451	4	31611630	32525781	Duplication	914151	110
Case_4209	4	31863889	33318082	Duplication	1454193	157
Case_893	4	32577729	33152713	Duplication	574984	56
Control_481	4	34963574	36133342	Duplication	1169768	149
Case_3026	4	39803506	40895132	Duplication	1091626	139
Control_10634	4	43323916	44161454	Duplication	837538	89
Control_1754	4	47004304	48227781	Duplication	1223477	181
Control_8391	4	48569448	49109992	Duplication	540544	51
Case_7045	4	58758713	59408250	Duplication	649537	69
Control_11448	4	59275372	60016213	Duplication	740841	66
Control_5375	4	60217601	61771431	Duplication	1553830	175
Control_6593	4	60217601	61771431	Duplication	1553830	175
Control_8161	4	63037324	63562828	Duplication	525504	51
Case_2148	4	63309015	64727794	Deletion	1418779	124
Control_3898	4	63618186	64150666	Deletion	532480	41
Case_4290	4	63618186	64122349	Duplication	504163	40
Control_5543	4	63648085	64155302	Duplication	507217	44
Control_5934	4	64611539	65436643	Deletion	825104	57
Control_949	4	64970948	65863772	Duplication	892824	91
Case_2322	4	68056613	69199987	Duplication	1143374	154
Control_2049	4	70612712	71480923	Deletion	868211	222
Control_6860	4	70836155	71748245	Duplication	912090	159
Control_811	4	75761496	76487437	Duplication	725941	107
Control_11184	4	75844039	76509634	Duplication	665595	108
Case_1118	4	79281934	79939309	Duplication	657375	99
Control_5019	4	87135123	87956886	Duplication	821763	84
Control_9656	4	90168572	91164874	Deletion	996302	127
Control_3034	4	92280933	93346742	Deletion	1065809	79
Control_6689	4	92283771	95626444	Deletion	3342673	377
Case_3511	4	92420171	93200832	Duplication	780661	79
Control_1863	4	92420171	93200832	Duplication	780661	79
Control_5187	4	92420171	93200832	Duplication	780661	79
Control_5798	4	92420171	93200832	Duplication	780661	79
Control_6582	4	92750394	93300187	Duplication	549793	49
Control_9939	4	98119717	99237439	Duplication	1117722	65
Case_2946	4	113317475	113976831	Duplication	659356	116
Control_3713	4	114661681	115251586	Duplication	589905	78
Control_5451	4	115910256	117484810	Deletion	1574554	107
Case_7006	4	116529926	117300599	Deletion	770673	53
Control_862	4	116606013	118985103	Deletion	2379090	282
Control_765	4	120085447	120643124	Deletion	557677	75
Control_4164	4	124725097	125675055	Duplication	949958	122
Case_4383	4	126891842	127536521	Deletion	644679	86
Control_350	4	128064562	131629960	Deletion	3565398	483
Case_6026	4	130827136	131354218	Deletion	527082	81
Control_10706	4	132980812	133534583	Deletion	553771	50
Case_3133	4	136984338	137761486	Deletion	777148	117
Control_7989	4	137964269	138853076	Deletion	888807	119
Case_4119	4	142898552	143886076	Duplication	987524	116
Control_11497	4	148051109	148658108	Duplication	606999	68
Control_5520	4	151602118	152640305	Duplication	1038187	94
Control_6321	4	151918331	153211026	Duplication	1292695	102
Control_7889	4	154355313	154908572	Duplication	553259	109
Control_9126	4	157959931	158742582	Duplication	782651	92
Control_4067	4	160474408	162552883	Duplication	2078475	300
Control_10069	4	160591060	162114535	Duplication	1523475	203
Control_10656	4	160604277	161270471	Duplication	666194	90
Control_3891	4	160999691	161953729	Deletion	954038	163
Control_9026	4	161188149	163191154	Duplication	2003005	258
Control_2728	4	161790472	162669309	Duplication	878837	117
Control_8726	4	162248546	163534998	Duplication	1286452	181
Control_8562	4	162329244	163159563	Deletion	830319	92
Case_6403	4	163802929	166123245	Duplication	2320316	390
Case_1641	4	165564515	166223992	Deletion	659477	122
Control_10539	4	165607255	166123245	Duplication	515990	103
Control_3051	4	166915853	172460449	Duplication	5544596	714
Case_3716	4	171093594	173889191	Deletion	2795597	314
Case_2149	4	171149711	173562564	Deletion	2412853	274
Case_5311	4	171713039	172985760	Deletion	1272721	146
Control_11035	4	171912349	172560014	Duplication	647665	67
Control_7597	4	178556722	179135822	Duplication	579100	84
Control_4530	4	179323762	186563188	Duplication	7239426	1388
Control_2358	4	180032069	180635834	Duplication	603765	116
Control_2108	4	181533003	183078161	Deletion	1545158	425
Control_5864	4	181533003	182072142	Deletion	539139	109
Control_11013	4	181636440	182182652	Deletion	546212	112
Case_5188	4	182704551	183391730	Duplication	687179	143
Control_1810	4	187404608	188439795	Duplication	1035187	143
Control_4502	4	187465729	188439795	Duplication	974066	112
Case_3100	4	187485933	188480913	Duplication	994980	197
Control_1333	4	187851288	188439795	Deletion	588507	104
Case_369	4	188004538	188865510	Deletion	860972	146
Control_1463	4	188105792	189728235	Duplication	1622443	327
Control_7318	4	188127832	189792991	Duplication	1665159	332
Control_6690	4	188258978	190939665	Deletion	2680687	453
Case_2142	4	188469538	189958110	Duplication	1488572	313
Control_5205	4	188469538	189952149	Duplication	1482611	312
Control_9267	4	188469538	189952149	Duplication	1482611	280
Case_4897	4	188469538	189792991	Deletion	1323453	285
Control_10513	4	188469538	189592930	Duplication	1123392	255
Control_11493	4	188469538	189488132	Duplication	1018594	221
Case_6768	4	188469538	189419282	Deletion	949744	204
Case_1842	4	188469538	189247480	Deletion	777942	151
Case_265	4	188469538	189061106	Duplication	591568	114
Case_4538	4	188469538	189061106	Duplication	591568	114
Case_5595	4	188469538	189061106	Duplication	591568	114
Control_4168	4	188469538	189061106	Duplication	591568	89
Control_7609	4	188469538	189061106	Duplication	591568	113
Control_9376	4	188469538	189061106	Duplication	591568	114
Case_69	4	188469538	189059174	Duplication	589636	107
Control_7981	4	188469538	189059174	Duplication	589636	112
Control_9736	4	188486138	190939665	Deletion	2453527	422
Case_1645	4	188575728	189331063	Deletion	755335	161
Case_719	4	188690307	189196692	Deletion	506385	106
Control_906	4	188698095	189728235	Duplication	1030140	239
Case_566	4	188734615	189416683	Deletion	682068	156
Control_2430	4	188802381	189636244	Duplication	833863	161
Case_7092	4	188887420	189463597	Duplication	576177	145
Control_11741	4	188887420	189414658	Duplication	527238	133
Case_4753	4	188909667	189522393	Duplication	612726	124
Case_492	4	188915984	190374703	Duplication	1458719	319
Case_5817	4	188932750	189508492	Deletion	575742	150
Control_8290	4	189020348	189643752	Duplication	623404	159
Case_5330	4	189062214	189765784	Deletion	703570	169
Control_8042	4	189081653	189765784	Deletion	684131	164
Control_4461	4	189115231	190088167	Duplication	972936	170
Case_616	4	189151984	190088167	Duplication	936183	213
Control_9219	4	189303096	190723160	Deletion	1420064	247
Control_9004	4	189412980	190522201	Duplication	1109221	205
Control_2750	4	189449669	190351843	Duplication	902174	158
Case_5292	4	189499145	190151383	Duplication	652238	137
Control_9533	4	189522110	190209288	Deletion	687178	138
Control_11235	4	189792929	190333580	Duplication	540651	102
Control_10341	4	189850773	190374703	Duplication	523930	100
Control_3598	4	189870956	190922257	Deletion	1051301	129
Control_3204	4	189939769	190939665	Deletion	999896	119
Control_11498	4	190033466	190939665	Deletion	906199	96
Control_3943	4	190033466	190939665	Deletion	906199	96
Control_6267	4	190033466	190922257	Deletion	888791	95
Control_11022	5	1698123	2305234	Duplication	607111	164
Case_676	5	9021310	9933742	Deletion	912432	256
Control_6295	5	9182376	9841870	Duplication	659494	182
Control_5680	5	9182376	9797374	Duplication	614998	160
Control_9484	5	10863028	11410718	Duplication	547690	159
Case_2696	5	10863028	11397573	Duplication	534545	133
Case_6152	5	10863028	11397573	Duplication	534545	158
Control_9789	5	10863028	11363645	Duplication	500617	127
Case_1031	5	10891642	11397573	Duplication	505931	141
Control_6117	5	10891642	11397573	Duplication	505931	154
Case_1961	5	12202885	13238542	Deletion	1035657	67
Case_5193	5	12238948	12786980	Deletion	548032	44
Control_5322	5	17030640	18038790	Duplication	1008150	77
Control_5303	5	18092224	18715166	Deletion	622942	91
Case_4525	5	18351036	19473029	Duplication	1121993	161
Case_3851	5	18759551	19597038	Duplication	837487	124
Case_1405	5	19041768	21432444	Duplication	2390676	235
Control_9881	5	20859641	21432444	Deletion	572803	40
Control_423	5	20981688	21660097	Duplication	678409	41
Case_743	5	22006171	23436727	Duplication	1430556	204
Control_8647	5	22033716	23428613	Duplication	1394897	199
Control_9627	5	22033716	23247790	Duplication	1214074	153
Control_2765	5	22431467	23468792	Duplication	1037325	162
Control_10651	5	26751379	28222685	Deletion	1471306	185
Control_10621	5	27183961	29277556	Deletion	2093595	219
Case_2563	5	32688090	34123933	Duplication	1435843	297
Control_1061	5	39734189	40854681	Duplication	1120492	142
Case_5974	5	40258578	41315243	Duplication	1056665	206
Control_10580	5	49462228	50095914	Duplication	633686	40
Case_6122	5	49462228	50058043	Duplication	595815	38
Case_3281	5	53489570	54055062	Duplication	565492	106
Case_5403	5	57150532	58730284	Duplication	1579752	327
Case_1122	5	57794296	58324402	Duplication	530106	110
Case_1197	5	60116613	60780697	Duplication	664084	55
Control_10391	5	62541894	63131886	Duplication	589992	89
Control_5342	5	63131024	63745097	Duplication	614073	47
Case_567	5	70305696	76371118	Duplication	6065422	1159
Control_4062	5	75315327	75897600	Duplication	582273	114
Case_5765	5	75906850	76933506	Deletion	1026656	288
Case_1508	5	80370915	80993221	Duplication	622306	117
Control_5030	5	83963249	84556276	Deletion	593027	79
Case_680	5	92546833	93054861	Duplication	508028	49
Control_7321	5	94917908	95451494	Duplication	533586	99
Control_10030	5	95400064	96782323	Deletion	1382259	234
Control_4624	5	96057313	96882368	Duplication	825055	134
Case_2811	5	97211705	97942014	Duplication	730309	94
Control_11997	5	98721872	99269180	Deletion	547308	44
Control_1823	5	98721872	99269180	Deletion	547308	44
Control_5213	5	99479714	100062091	Deletion	582377	50
Control_3857	5	99868839	100721491	Duplication	852652	74
Control_10825	5	103158898	104033990	Duplication	875092	120
Case_1877	5	103701679	104837273	Deletion	1135594	118
Control_5425	5	103788551	104845257	Deletion	1056706	111
Case_3009	5	103788551	104845257	Duplication	1056706	108
Control_564	5	103788551	104831188	Duplication	1042637	108
Control_5509	5	104458952	105031008	Duplication	572056	51
Control_10404	5	105507543	106024211	Deletion	516668	49
Case_2052	5	108606564	110631264	Deletion	2024700	294
Case_3426	5	108606564	110631264	Deletion	2024700	294
Control_5051	5	110920327	111642706	Duplication	722379	141
Control_5285	5	120219340	120776767	Deletion	557427	88
Control_11558	5	122614010	123459867	Duplication	845857	133
Control_1126	5	128768047	129341697	Duplication	573650	61
Control_398	5	141894261	142400119	Duplication	505858	121
Control_5969	5	141894261	142398857	Duplication	504596	105
Control_11222	5	142131369	142956828	Duplication	825459	301
Case_1147	5	144193857	144782407	Deletion	588550	69
Case_6351	5	161653612	162551332	Duplication	897720	120
Control_8940	5	162536955	163533508	Duplication	996553	147
Case_4996	5	163158945	163922165	Duplication	763220	70
Case_6588	5	164669629	165337888	Duplication	668259	143
Case_835	5	166302658	169238342	Duplication	2935684	705
Case_4039	5	167365439	167987499	Duplication	622060	189
Control_8478	5	170070942	170762656	Duplication	691714	87
Control_4692	5	177391049	177936898	Duplication	545849	107
Case_5711	5	178614693	179400446	Duplication	785753	170
Case_2621	5	178614693	179369288	Duplication	754595	159
Case_5677	5	179362813	179981557	Duplication	618744	131
Control_809	6	190044	1017009	Duplication	826965	204
Case_3920	6	687752	1598941	Duplication	911189	256
Case_6179	6	866963	1466548	Duplication	599585	173
Control_962	6	22665236	23493761	Duplication	828525	164
Case_5103	6	28970099	29511849	Duplication	541750	302
Control_10195	6	42627434	43327117	Duplication	699683	128
Case_3883	6	47152278	49329899	Deletion	2177621	247
Control_7544	6	47852268	49241768	Deletion	1389500	119
Control_11845	6	48964065	49975264	Duplication	1011199	117
Case_4522	6	53889581	54623836	Duplication	734255	131
Control_1439	6	53889581	54623836	Duplication	734255	131
Control_5542	6	53889581	54623836	Duplication	734255	119
Case_6470	6	61891638	62902837	Duplication	1011199	64
Control_10346	6	61891638	62902837	Duplication	1011199	64
Control_3310	6	61891638	62902837	Duplication	1011199	64
Control_4185	6	61891638	62902837	Duplication	1011199	64
Control_5081	6	61891638	62902837	Duplication	1011199	64
Control_6110	6	61891638	62902837	Duplication	1011199	64
Control_6121	6	61891638	62902837	Duplication	1011199	64
Control_7199	6	61891638	62902837	Duplication	1011199	64
Control_7229	6	61891638	62902837	Duplication	1011199	64
Control_7923	6	61891638	62902837	Duplication	1011199	64
Control_9129	6	61891638	62902837	Duplication	1011199	64
Control_9309	6	61891638	62902837	Duplication	1011199	64
Case_7082	6	61891638	62887099	Duplication	995461	63
Control_4183	6	61891638	62819058	Duplication	927420	61
Case_4543	6	61891638	62682069	Duplication	790431	47
Control_5204	6	61891638	62487500	Duplication	595862	34
Control_6055	6	61891638	62404324	Duplication	512686	28
Case_4446	6	61963172	62902837	Duplication	939665	63
Control_5978	6	61963172	62902837	Duplication	939665	63
Control_9485	6	61963172	62902837	Duplication	939665	63
Control_2309	6	61967504	62902837	Duplication	935333	62
Control_7302	6	61983999	62627947	Duplication	643948	36
Control_7626	6	63173293	63893492	Duplication	720199	48
Control_7337	6	64724211	73177863	Duplication	8453652	1193
Control_5302	6	65143008	66309315	Deletion	1166307	134
Case_3570	6	66042231	66602838	Duplication	560607	89
Control_1017	6	68349202	69082145	Deletion	732943	80
Case_3328	6	70214844	73270104	Duplication	3055260	519
Control_2255	6	70733546	72749977	Duplication	2016431	374
Case_2235	6	70961832	71558805	Duplication	596973	92
Control_5410	6	75200925	75722491	Duplication	521566	66
Control_6876	6	77587889	78251854	Deletion	663965	88
Control_9766	6	78351916	79029367	Duplication	677451	75
Case_3491	6	78351916	79019754	Duplication	667838	78
Control_3267	6	82995085	84005866	Deletion	1010781	136
Control_11926	6	83666480	84250330	Duplication	583850	81
Case_6227	6	84356242	85043919	Duplication	687677	95
Case_4699	6	84356242	85014975	Duplication	658733	67
Control_4007	6	85111127	85690595	Duplication	579468	84
Control_7375	6	86750307	87821501	Duplication	1071194	143
Control_6807	6	86750307	87630006	Duplication	879699	101
Control_5589	6	86750307	87589683	Duplication	839376	101
Case_5839	6	86767686	87630006	Duplication	862320	103
Control_7172	6	86782553	87630006	Duplication	847453	106
Control_2421	6	87132261	87651741	Duplication	519480	65
Case_3298	6	89108830	89907015	Duplication	798185	116
Control_6837	6	91385627	94529099	Deletion	3143472	504
Control_1334	6	92340802	92999553	Deletion	658751	98
Control_1435	6	92340802	92999553	Deletion	658751	98
Control_9110	6	92604703	93204050	Duplication	599347	86
Case_4380	6	92641939	94316889	Duplication	1674950	272
Control_6745	6	94553885	95256763	Deletion	702878	97
Case_2275	6	94553885	95256763	Duplication	702878	97
Case_6493	6	94553885	95256763	Duplication	702878	97
Control_1051	6	94652023	95215623	Deletion	563600	87
Case_5293	6	95022980	95676106	Deletion	653126	78
Case_3503	6	95024737	95676106	Deletion	651369	76
Control_2441	6	101072307	101594795	Deletion	522488	41
Case_646	6	104917557	105428323	Duplication	510766	50
Control_2885	6	110081618	111061814	Duplication	980196	203
Case_4289	6	112237296	113234943	Duplication	997647	194
Control_1986	6	112281277	113234943	Duplication	953666	185
Case_4346	6	114549540	115080182	Deletion	530642	69
Control_6103	6	118608535	119113317	Duplication	504782	52
Case_1330	6	122046232	122581156	Duplication	534924	66
Case_7065	6	122046232	122581156	Duplication	534924	66
Case_5862	6	123511016	124329313	Duplication	818297	151
Case_1243	6	128547176	129093272	Duplication	546096	75
Case_5774	6	136548432	139693834	Duplication	3145402	559
Control_2737	6	140849701	142202594	Duplication	1352893	75
Control_3224	6	140849701	142202594	Duplication	1352893	101
Case_885	6	140995321	142130009	Duplication	1134688	91
Case_5163	6	141133003	141739826	Duplication	606823	43
Control_7721	6	141133003	141739826	Duplication	606823	43
Control_390	6	141171423	141869843	Duplication	698420	56
Case_3824	6	142245980	143785485	Deletion	1539505	274
Case_5730	6	142740961	143297660	Deletion	556699	103
Control_1596	6	145389949	146676219	Duplication	1286270	135
Control_5623	6	146305620	146828922	Duplication	523302	58
Case_4665	6	146551363	147246494	Duplication	695131	125
Case_4098	6	147832444	148495280	Duplication	662836	123
Case_6924	6	147847101	148901519	Duplication	1054418	276
Case_1044	6	157264716	157925024	Duplication	660308	64
Case_4133	6	157787026	163769090	Duplication	5982064	1671
Control_1213	6	162437386	163239119	Duplication	801733	138
Control_11301	6	162489533	163176151	Duplication	686618	158
Control_917	6	162551098	163259260	Duplication	708162	137
Control_9106	6	162592690	163176151	Duplication	583461	133
Case_1879	6	162605265	163149497	Duplication	544232	123
Control_8562	6	162799116	163479507	Deletion	680391	125
Control_7585	6	163144682	163673166	Duplication	528484	128
Case_919	6	165424009	165995489	Duplication	571480	189
Control_2803	6	165946771	166904927	Duplication	958156	248
Case_5762	6	169211953	169720683	Duplication	508730	72
Control_6856	6	169243539	169798796	Duplication	555257	132
Case_2841	7	6870635	8080481	Duplication	1209846	309
Control_6254	7	7071374	8080481	Duplication	1009107	264
Control_8526	7	9734323	10817087	Deletion	1082764	198
Control_5345	7	10276673	11796710	Duplication	1520037	347
Control_9702	7	10276673	11796710	Duplication	1520037	349
Case_6771	7	10278806	11796710	Duplication	1517904	348
Control_2103	7	10643492	11548636	Duplication	905144	157
Control_1263	7	10713431	11394851	Duplication	681420	155
Control_8470	7	11506143	12484649	Duplication	978506	271
Case_1634	7	13876094	15964744	Duplication	2088650	487
Control_6779	7	14359852	15583574	Duplication	1223722	249
Control_3236	7	16544872	17200506	Duplication	655634	149
Control_4580	7	16544872	17200506	Duplication	655634	201
Control_10231	7	16620928	17405718	Duplication	784790	237
Case_631	7	22705473	23274764	Duplication	569291	115
Case_5981	7	25991826	26513728	Duplication	521902	99
Control_3302	7	28037886	28556302	Duplication	518416	118
Case_6953	7	47238707	49069994	Duplication	1831287	378
Control_576	7	49686888	50454735	Duplication	767847	91
Control_270	7	52202071	53177456	Duplication	975385	199
Control_7608	7	55841188	56348924	Deletion	507736	72
Control_8486	7	57256934	57882950	Duplication	626016	40
Case_6665	7	57295015	57882950	Duplication	587935	36
Control_10991	7	57342041	57882950	Duplication	540909	30
Case_700	7	64498257	65087974	Deletion	589717	35
Case_1603	7	64541586	65225195	Deletion	683609	38
Control_4216	7	64541586	65087974	Duplication	546388	34
Control_1560	7	64679561	65225195	Duplication	545634	37
Control_10429	7	64696330	65225195	Deletion	528865	36
Case_4256	7	66515614	67189026	Duplication	673412	94
Control_10916	7	66768879	68073390	Duplication	1304511	243
Control_3833	7	67749723	69007901	Duplication	1258178	189
Case_6916	7	69641784	70155165	Duplication	513381	94
Control_9035	7	70178152	71361261	Duplication	1183109	252
Case_7113	7	72722981	74138603	Duplication	1415622	190
Control_1367	7	72722981	73959331	Duplication	1236350	151
Case_153	7	72757342	74138603	Duplication	1381261	203
Case_5531	7	72838646	74134911	Duplication	1296265	186
Case_3782	7	73630155	74138603	Duplication	508448	61
Control_10347	7	75129520	76230623	Duplication	1101103	177
Case_6124	7	79694753	81617296	Duplication	1922543	349
Case_1776	7	80921505	84968982	Deletion	4047477	637
Case_3722	7	88148465	90166905	Duplication	2018440	286
Control_11211	7	88148465	90166905	Duplication	2018440	293
Control_2273	7	88148465	90166905	Duplication	2018440	289
Control_5277	7	88148465	90166905	Duplication	2018440	290
Control_998	7	88148465	90166905	Duplication	2018440	275
Control_2293	7	88148465	89086638	Duplication	938173	138
Case_6516	7	88161734	90166905	Duplication	2005171	286
Control_430	7	88161734	90166905	Duplication	2005171	267
Control_710	7	88161734	90166905	Duplication	2005171	279
Control_4106	7	88161734	89883129	Duplication	1721395	246
Case_2101	7	88173578	90166905	Duplication	1993327	289
Control_5137	7	88173578	90161308	Duplication	1987730	275
Control_5013	7	88311428	89838707	Duplication	1527279	192
Control_8936	7	88343621	89883129	Duplication	1539508	249
Control_10290	7	88370585	89873767	Duplication	1503182	246
Control_10544	7	88370585	89873767	Duplication	1503182	162
Control_2123	7	88370585	89866143	Duplication	1495558	123
Control_5829	7	88410013	89377947	Duplication	967934	137
Control_10481	7	88852488	89409488	Duplication	557000	70
Control_2265	7	89098791	89866143	Duplication	767352	135
Case_6681	7	92881662	93812586	Duplication	930924	150
Case_4379	7	93221401	95436434	Duplication	2215033	577
Control_4897	7	97022873	97684468	Duplication	661595	89
Case_4853	7	98810612	99365398	Duplication	554786	102
Control_10337	7	100004394	102104299	Deletion	2099905	271
Case_7050	7	102235283	103003969	Deletion	768686	72
Control_255	7	104812129	106580081	Duplication	1767952	344
Control_7189	7	105442523	106016310	Duplication	573787	127
Control_1407	7	109082151	109866859	Deletion	784708	95
Control_7955	7	109098364	111368767	Duplication	2270403	293
Control_7827	7	109098364	109862289	Duplication	763925	90
Control_4373	7	110613685	111251449	Deletion	637764	63
Control_7658	7	110722482	111339228	Deletion	616746	70
Case_1231	7	110742454	111601473	Duplication	859019	114
Control_560	7	110899634	112076358	Deletion	1176724	186
Case_6427	7	113392228	113904061	Deletion	511833	47
Case_1887	7	113471181	114178653	Duplication	707472	64
Case_2396	7	117387108	119006416	Duplication	1619308	131
Case_2407	7	117387108	119006416	Duplication	1619308	139
Control_10344	7	125339318	125853688	Deletion	514370	56
Control_4632	7	133626334	134126579	Duplication	500245	85
Case_6412	7	133735533	135119417	Duplication	1383884	229
Case_1574	7	141943578	142700712	Duplication	757134	74
Case_3890	7	143425361	143969480	Duplication	544119	62
Control_5159	7	143425361	143969480	Duplication	544119	46
Control_11176	7	143425361	143951888	Deletion	526527	61
Case_5492	7	143425361	143951888	Duplication	526527	61
Case_4476	7	144513549	145952946	Deletion	1439397	179
Control_9844	7	144513549	145952946	Deletion	1439397	179
Case_6078	7	149787501	152581108	Duplication	2793607	591
Case_284	7	151675777	152682512	Duplication	1006735	132
Case_390	7	152942680	153528326	Duplication	585646	119
Case_3913	7	152942680	153528326	Duplication	585646	119
Case_4195	7	152942680	153528326	Duplication	585646	119
Case_5456	7	152942680	153528326	Duplication	585646	119
Control_9870	7	152942680	153528326	Duplication	585646	119
Case_686	7	152942680	153527304	Duplication	584624	118
Control_4978	7	152942680	153527304	Duplication	584624	118
Control_8811	7	152942680	153527304	Duplication	584624	118
Case_4540	7	152942680	153524142	Duplication	581462	115
Control_6802	7	152942680	153522175	Duplication	579495	113
Case_4147	7	152960298	153528326	Duplication	568028	113
Case_6184	7	155355522	156507280	Duplication	1151758	230
Control_3216	7	157473506	157981977	Duplication	508471	93
Control_1204	7	157866855	158376086	Duplication	509231	78
Control_9174	7	157873975	158376086	Duplication	502111	77
Control_3027	7	158064728	158772172	Duplication	707444	93
Control_4616	7	158322716	158914170	Duplication	591454	102
Control_7972	8	164984	933961	Deletion	768977	207
Control_6994	8	400916	3062695	Duplication	2661779	856
Case_5921	8	406455	1150848	Duplication	744393	220
Case_5324	8	593041	1133355	Duplication	540314	126
Case_5944	8	866207	1918352	Duplication	1052145	271
Control_5537	8	1141930	1681733	Duplication	539803	148
Case_403	8	2275178	2936461	Duplication	661283	216
Control_2	8	2449499	3137646	Duplication	688147	232
Control_4163	8	2454978	3137646	Duplication	682668	257
Control_389	8	2466309	3137646	Duplication	671337	262
Control_7816	8	4494905	5092970	Duplication	598065	226
Case_4792	8	4501278	5092970	Duplication	591692	223
Control_11870	8	4884701	5960845	Deletion	1076144	439
Case_5640	8	4969414	5555854	Duplication	586440	234
Control_11295	8	5334148	5942981	Deletion	608833	296
Control_698	8	11037033	11825774	Duplication	788741	131
Control_11366	8	11667178	12190106	Duplication	522928	39
Control_10255	8	12559475	13513544	Duplication	954069	304
Control_10816	8	12592956	13513544	Duplication	920588	301
Control_4875	8	12948275	14119944	Deletion	1171669	332
Case_799	8	13524802	14106795	Duplication	581993	158
Case_4550	8	14837778	16162446	Duplication	1324668	462
Control_6865	8	14837778	16151204	Duplication	1313426	460
Case_4607	8	15642213	16417482	Duplication	775269	157
Control_89	8	15642213	16417482	Duplication	775269	157
Case_3839	8	15648936	16260165	Duplication	611229	197
Case_4326	8	15648936	16260165	Duplication	611229	197
Control_4086	8	15648936	16260165	Duplication	611229	159
Case_4743	8	15649922	16260165	Duplication	610243	195
Case_5509	8	15692532	16339528	Duplication	646996	176
Case_6497	8	15692532	16339528	Duplication	646996	176
Control_8182	8	15754033	16268502	Duplication	514469	142
Case_7024	8	17528777	18045349	Deletion	516572	200
Case_1393	8	19177772	20285163	Duplication	1107391	326
Case_1699	8	23131396	24398854	Duplication	1267458	305
Case_2338	8	23509858	24502149	Deletion	992291	188
Case_6770	8	34897803	35412398	Duplication	514595	48
Case_2759	8	46886735	47741618	Deletion	854883	44
Case_447	8	46886735	47741618	Deletion	854883	44
Case_48	8	46886735	47741618	Deletion	854883	44
Control_920	8	46886735	47741618	Deletion	854883	44
Case_2863	8	46886735	47429464	Duplication	542729	30
Control_450	8	46942842	47741618	Deletion	798776	43
Case_6540	8	47421087	47947701	Duplication	526614	27
Control_9138	8	47429464	47947701	Duplication	518237	26
Case_2963	8	50584283	51744861	Duplication	1160578	110
Control_3848	8	50584283	51744861	Duplication	1160578	88
Case_6945	8	53305054	53898634	Duplication	593580	89
Control_6968	8	53353780	53874753	Duplication	520973	70
Case_1676	8	53727578	54366491	Duplication	638913	114
Control_8917	8	63287487	63942716	Duplication	655229	110
Control_7345	8	76224183	77077752	Duplication	853569	119
Control_1390	8	82651241	84292017	Deletion	1640776	210
Case_5901	8	89536805	90648728	Duplication	1111923	132
Control_117	8	89605999	90648728	Duplication	1042729	124
Case_2500	8	96414483	97227773	Duplication	813290	228
Case_960	8	96456072	96988274	Deletion	532202	156
Case_1111	8	103541717	104082411	Duplication	540694	139
Control_9437	8	104602790	105187321	Deletion	584531	42
Case_2596	8	106066627	106707739	Duplication	641112	108
Case_6547	8	107807716	108386442	Duplication	578726	105
Control_6277	8	107807716	108386442	Duplication	578726	105
Case_4210	8	111298543	113302023	Deletion	2003480	152
Case_4984	8	112548351	113096298	Deletion	547947	51
Case_1432	8	114954677	115501579	Deletion	546902	60
Case_5568	8	120738163	121262775	Duplication	524612	86
Control_4174	8	125898882	126404148	Duplication	505266	80
Control_6421	8	125901416	126444787	Duplication	543371	108
Case_24	8	125901416	126439328	Duplication	537912	104
Control_6436	8	131147397	132220181	Duplication	1072784	220
Control_10026	8	131812032	132555282	Duplication	743250	145
Control_5173	8	132930694	133549399	Duplication	618705	173
Case_6752	8	136257788	146275966	Duplication	10018178	1587
Case_2612	8	136811545	138135936	Duplication	1324391	215
Control_10750	8	139781866	140469250	Duplication	687384	163
Control_7661	8	141284381	142746180	Duplication	1461799	221
Control_11064	8	142246550	142870593	Duplication	624043	117
Case_1135	8	145501051	146275966	Duplication	774915	119
Case_5859	9	46587	8270002	Deletion	8223415	2630
Control_10807	9	649553	1290550	Duplication	640997	241
Case_5158	9	4214311	5083173	Duplication	868862	296
Control_2142	9	5373441	5877948	Deletion	504507	111
Control_2181	9	5581140	6657192	Duplication	1076052	184
Control_6908	9	5690079	6782225	Duplication	1092146	201
Control_3648	9	5939792	6508149	Deletion	568357	84
Case_30	9	10087429	10858265	Duplication	770836	206
Case_2943	9	10683109	11192810	Duplication	509701	102
Control_6342	9	10753219	11278380	Deletion	525161	98
Control_7625	9	10753219	11278380	Deletion	525161	98
Case_6257	9	10816593	11861962	Deletion	1045369	160
Case_3318	9	11316481	12397876	Deletion	1081395	178
Case_457	9	11798994	12333231	Deletion	534237	102
Case_5359	9	11995297	13115422	Duplication	1120125	262
Control_10032	9	26333942	27644077	Duplication	1310135	360
Control_7835	9	28927193	29489987	Deletion	562794	64
Case_3875	9	29218906	30080099	Duplication	861193	165
Control_4139	9	29685572	30403952	Duplication	718380	100
Case_4832	9	29978410	30555391	Deletion	576981	62
Case_2545	9	73101159	74018496	Duplication	917337	176
Control_3468	9	79450930	80115739	Deletion	664809	141
Control_11682	9	81078138	81911067	Duplication	832929	185
Control_6571	9	87415027	88371918	Duplication	956891	175
Case_1753	9	87415027	88353231	Duplication	938204	158
Case_1121	9	87778956	88308127	Duplication	529171	97
Case_1503	9	92444702	93140338	Duplication	695636	133
Case_6208	9	104302958	106289427	Duplication	1986469	380
Control_2206	9	104971300	106207271	Duplication	1235971	223
Control_11669	9	105482137	106295428	Duplication	813291	145
Control_7819	9	106487753	107129400	Duplication	641647	96
Control_2522	9	108568402	109475636	Duplication	907234	133
Control_8131	9	116961156	117464374	Duplication	503218	168
Case_5976	9	118161597	118966153	Duplication	804556	128
Control_576	9	118179484	118966153	Duplication	786669	109
Case_3139	9	119022802	119957909	Duplication	935107	266
Case_2331	9	119530849	120547282	Duplication	1016433	237
Case_53	9	128719849	129312129	Duplication	592280	139
Case_5143	9	131795361	133621772	Deletion	1826411	241
Case_702	9	133872871	134657366	Duplication	784495	180
Control_9064	9	137469004	138245050	Duplication	776046	275
Case_5573	10	1836595	2781300	Deletion	944705	308
Case_4346	10	1891174	3418124	Duplication	1526950	447
Control_5591	10	2331425	2839591	Duplication	508166	163
Case_1555	10	2794762	3355303	Duplication	560541	184
Control_9900	10	2854697	3676325	Duplication	821628	157
Case_1912	10	3123433	12100735	Duplication	8977302	1613
Case_2410	10	5992118	7619605	Duplication	1627487	586
Control_8377	10	7385798	8200390	Duplication	814592	221
Control_5385	10	9863986	10707944	Duplication	843958	186
Case_654	10	19160029	22362612	Deletion	3202583	661
Control_3362	10	32734687	33242400	Duplication	507713	36
Control_11243	10	37411549	38193129	Deletion	781580	45
Case_6549	10	46230413	51833731	Deletion	5603318	594
Control_9345	10	47543322	51833731	Deletion	4290409	589
Case_3626	10	47543322	51833731	Duplication	4290409	569
Control_1375	10	47543322	51822906	Deletion	4279584	588
Case_1987	10	48318619	51594462	Deletion	3275843	555
Control_10141	10	49390308	52414456	Deletion	3024148	537
Case_2468	10	49390308	52414456	Duplication	3024148	517
Control_6644	10	54498390	57432505	Deletion	2934115	603
Control_11036	10	55198707	56653554	Duplication	1454847	312
Control_1386	10	59972453	60630041	Duplication	657588	91
Control_9758	10	66259625	68444734	Duplication	2185109	387
Case_5099	10	68217759	69129288	Deletion	911529	179
Control_2538	10	69088407	69993032	Duplication	904625	114
Control_9094	10	70616199	73817299	Duplication	3201100	992
Case_1857	10	81380107	81984357	Deletion	604250	80
Control_10422	10	81380107	81984357	Deletion	604250	80
Case_5611	10	82498194	86481602	Duplication	3983408	772
Case_1530	10	83494206	84179975	Duplication	685769	158
Control_6420	10	92083015	92598822	Duplication	515807	86
Control_9658	10	92083015	92598822	Duplication	515807	86
Control_5148	10	92090785	92598822	Duplication	508037	85
Control_8282	10	92090785	92598822	Duplication	508037	85
Control_1322	10	101090428	102205291	Duplication	1114863	261
Control_9892	10	107559597	108276397	Duplication	716800	103
Case_837	10	110991026	112773079	Duplication	1782053	282
Case_136	10	117780084	118567672	Duplication	787588	207
Case_2890	10	124949389	125452232	Duplication	502843	150
Control_403	10	127961602	128975256	Deletion	1013654	256
Control_3827	10	128298103	129888726	Duplication	1590623	408
Control_6803	10	132134466	134972196	Duplication	2837730	660
Control_10680	10	132273788	132995046	Duplication	721258	215
Case_298	10	133246492	133758358	Duplication	511866	104
Case_4721	10	133246492	133758358	Duplication	511866	104
Control_660	10	133246492	133758358	Duplication	511866	99
Control_7720	11	752059	9237540	Duplication	8485481	2068
Case_6102	11	4309989	5273921	Duplication	963932	330
Case_2161	11	6362948	7448700	Duplication	1085752	250
Control_8368	11	16952893	17961609	Duplication	1008716	219
Control_3745	11	24715305	25277449	Duplication	562144	117
Case_2679	11	25555059	26677947	Deletion	1122888	178
Control_2385	11	25555059	26677947	Deletion	1122888	178
Control_10661	11	26489593	27020683	Deletion	531090	136
Control_10731	11	28160335	28744244	Duplication	583909	45
Case_4268	11	32917505	33590268	Duplication	672763	88
Control_5532	11	36595359	37758393	Duplication	1163034	169
Control_2448	11	36614241	37758393	Duplication	1144152	136
Case_2873	11	37080974	37651249	Duplication	570275	78
Case_3287	11	47868474	48376650	Duplication	508176	57
Case_4387	11	48066048	48922525	Duplication	856477	51
Case_745	11	48102867	48889126	Duplication	786259	50
Case_3768	11	54695706	55427700	Duplication	731994	53
Case_2122	11	54835203	56086147	Duplication	1250944	114
Case_2561	11	54866364	55798259	Duplication	931895	75
Control_11277	11	80100162	81682177	Duplication	1582015	323
Case_4344	11	82065238	82866228	Duplication	800990	148
Case_1578	11	86870367	87887438	Duplication	1017071	208
Control_9175	11	86870367	87887438	Duplication	1017071	208
Control_2412	11	88133201	91758470	Deletion	3625269	398
Case_5447	11	89764816	90281931	Duplication	517115	65
Control_10506	11	89843565	90402872	Duplication	559307	77
Case_975	11	92758822	94731759	Duplication	1972937	331
Control_9633	11	93346486	93960475	Duplication	613989	92
Case_1363	11	97723251	98346106	Deletion	622855	89
Control_2992	11	97723251	98346106	Deletion	622855	89
Control_3649	11	97723251	98346106	Deletion	622855	89
Control_4373	11	97723251	98346106	Deletion	622855	89
Control_5735	11	97723251	98346106	Deletion	622855	89
Control_7281	11	97723251	98346106	Deletion	622855	89
Case_4565	11	98733359	100063425	Duplication	1330066	338
Control_10465	11	99873679	100499866	Duplication	626187	137
Case_1094	11	103991641	106911794	Deletion	2920153	396
Case_6360	11	103991641	106911794	Deletion	2920153	396
Control_10739	11	104057830	105273706	Duplication	1215876	134
Control_1427	11	104057830	105273706	Duplication	1215876	125
Case_7054	11	104249254	105099083	Duplication	849829	107
Control_2914	11	104421751	105226271	Duplication	804520	100
Control_9770	11	112260774	112992500	Duplication	731726	111
Case_3918	11	122163143	125937383	Duplication	3774240	914
Control_7339	11	124704084	125302722	Duplication	598638	117
Control_10297	11	125283262	127275361	Duplication	1992099	433
Case_4739	11	125635831	126644203	Duplication	1008372	309
Case_6923	11	130424826	131041148	Duplication	616322	159
Control_9954	11	130424826	131041148	Duplication	616322	159
Case_3867	11	130424826	131033017	Duplication	608191	145
Case_3749	11	130426387	131033017	Duplication	606630	156
Control_5759	11	130426387	130947920	Duplication	521533	113
Control_4885	11	130446362	131022116	Duplication	575754	145
Case_6161	11	132204441	133494355	Deletion	1289914	375
Control_7361	11	132914697	133596122	Duplication	681425	194
Case_359	11	133795017	134803123	Deletion	1008106	306
Case_3213	11	133855149	134496459	Duplication	641310	184
Control_10328	12	237521	3537511	Deletion	3299990	760
Control_8245	12	662448	1521189	Duplication	858741	141
Control_9875	12	666556	2668570	Deletion	2002014	424
Case_2355	12	850613	1662052	Deletion	811439	124
Control_3952	12	2269587	3556350	Duplication	1286763	314
Control_824	12	2420244	3431571	Duplication	1011327	226
Case_2835	12	3217900	3881026	Duplication	663126	176
Case_654	12	7499479	8394377	Duplication	894898	158
Control_9999	12	7772140	8624890	Duplication	852750	152
Case_1717	12	24692383	25356709	Duplication	664326	171
Case_4482	12	24692383	25356709	Duplication	664326	171
Case_525	12	24692383	25356709	Duplication	664326	171
Case_469	12	28934271	29458556	Duplication	524285	94
Case_3198	12	28951469	29485449	Duplication	533980	94
Control_4770	12	33529062	34810202	Duplication	1281140	84
Case_274	12	33529062	34801271	Duplication	1272209	83
Case_6539	12	33529062	34801271	Duplication	1272209	80
Control_10096	12	33529062	34801271	Duplication	1272209	83
Control_5390	12	33529062	34801271	Duplication	1272209	83
Control_8273	12	33529062	34801271	Duplication	1272209	83
Control_4048	12	33529062	34781188	Duplication	1252126	82
Control_5454	12	33529062	34758266	Duplication	1229204	81
Case_3977	12	33529062	34642579	Duplication	1113517	78
Case_4923	12	33529062	34642579	Duplication	1113517	78
Case_5866	12	33529062	34642579	Duplication	1113517	78
Case_6310	12	33529062	34642579	Duplication	1113517	73
Case_6823	12	33529062	34642579	Duplication	1113517	78
Control_166	12	33529062	34642579	Duplication	1113517	78
Control_3994	12	33529062	34642579	Duplication	1113517	74
Control_6986	12	33529062	34642579	Duplication	1113517	78
Control_8241	12	33529062	34642579	Duplication	1113517	78
Control_9064	12	33529062	34642579	Duplication	1113517	78
Control_9584	12	33529062	34642579	Duplication	1113517	78
Case_7067	12	33529062	34565016	Duplication	1035954	77
Control_1069	12	33529062	34436391	Duplication	907329	63
Control_604	12	33529062	34436391	Duplication	907329	73
Control_9452	12	33529062	34436391	Duplication	907329	47
Control_11242	12	33531438	34781188	Duplication	1249750	81
Control_8004	12	33680929	34758266	Duplication	1077337	59
Control_4532	12	34036668	34544679	Duplication	508011	27
Control_6274	12	44487061	45115634	Duplication	628573	61
Control_4432	12	59648869	61905997	Deletion	2257128	235
Case_1750	12	75421037	76110751	Duplication	689714	117
Control_3711	12	82102853	82685891	Duplication	583038	71
Case_6527	12	82111393	82870197	Duplication	758804	83
Case_2361	12	83137871	83763530	Deletion	625659	110
Control_9782	12	84804325	85345153	Deletion	540828	74
Control_6245	12	86056091	86768851	Duplication	712760	69
Case_6571	12	100278039	102658948	Duplication	2380909	482
Case_6528	12	107715408	108459275	Duplication	743867	121
Control_7336	12	107722779	108462484	Duplication	739705	135
Case_3897	12	109184348	109817037	Duplication	632689	119
Case_389	12	115460840	116595460	Duplication	1134620	337
Case_4143	12	115460840	116588803	Duplication	1127963	280
Case_4410	12	119472983	120264341	Deletion	791358	187
Case_3704	12	122676531	123212739	Duplication	536208	73
Control_3047	12	126799141	127570890	Deletion	771749	180
Control_9548	12	127200533	128911838	Duplication	1711305	451
Control_2702	12	128121647	129585631	Duplication	1463984	445
Case_2931	12	129806980	130479794	Duplication	672814	221
Control_10244	12	129806980	130479794	Duplication	672814	184
Case_5445	12	131760393	132400309	Duplication	639916	127
Control_1000	12	133155907	133734113	Duplication	578206	101
Case_5290	13	19988302	20632554	Duplication	644252	50
Control_1885	13	20715801	21221750	Duplication	505949	158
Case_804	13	20733403	21250073	Duplication	516670	130
Case_5677	13	23120512	25296859	Duplication	2176347	630
Case_6320	13	23175937	23972835	Duplication	796898	251
Case_6440	13	23494319	24885133	Deletion	1390814	496
Case_3222	13	23506648	24927971	Deletion	1421323	496
Case_1797	13	23528685	24927971	Duplication	1399286	494
Case_3702	13	23528685	24927971	Duplication	1399286	494
Control_10032	13	23528685	24927971	Duplication	1399286	494
Control_5162	13	23528685	24927971	Duplication	1399286	373
Case_1366	13	23539563	24952416	Duplication	1412853	497
Case_3697	13	23539563	24952416	Duplication	1412853	455
Control_3960	13	23539563	24952416	Duplication	1412853	413
Control_8504	13	23539563	24952416	Duplication	1412853	471
Control_8228	13	23539563	24948927	Duplication	1409364	495
Case_4485	13	23539563	24939726	Duplication	1400163	452
Case_5730	13	23546238	24952416	Duplication	1406178	482
Control_5771	13	23546238	24952416	Duplication	1406178	453
Control_7869	13	23546238	24952416	Duplication	1406178	496
Case_6101	13	23546238	24939726	Duplication	1393488	455
Control_7981	13	23546238	24927971	Deletion	1381733	491
Case_5897	13	23549269	24927971	Duplication	1378702	443
Case_5088	13	23551504	24952416	Duplication	1400912	477
Control_1239	13	29138609	29971878	Duplication	833269	173
Case_1485	13	39803289	40539684	Duplication	736395	159
Case_5609	13	41892706	42400078	Duplication	507372	92
Control_2649	13	43351947	43902182	Duplication	550235	159
Control_10094	13	43408527	43928134	Duplication	519607	111
Control_265	13	45214063	45876009	Duplication	661946	70
Control_11390	13	47515018	48343727	Deletion	828709	156
Case_4423	13	50487993	51457809	Deletion	969816	77
Control_58	13	50761619	51642208	Duplication	880589	185
Control_8523	13	55087964	55793787	Duplication	705823	88
Control_4856	13	56807345	57813567	Deletion	1006222	61
Case_1921	13	57105608	59304822	Deletion	2199214	185
Control_11955	13	60454928	61481945	Duplication	1027017	154
Case_3406	13	64427774	64936521	Deletion	508747	53
Case_4461	13	64427774	64936521	Deletion	508747	53
Case_6896	13	64427774	64936521	Deletion	508747	53
Control_1834	13	64427774	64936521	Deletion	508747	53
Control_2170	13	64427774	64936521	Deletion	508747	53
Control_4402	13	64427774	64936521	Deletion	508747	53
Control_6372	13	64427774	64936521	Deletion	508747	53
Control_9448	13	64427774	64936521	Deletion	508747	53
Control_9553	13	64427774	64936521	Deletion	508747	53
Control_9675	13	64427774	64936521	Deletion	508747	53
Control_6928	13	66063521	67325786	Duplication	1262265	194
Control_3709	13	70578306	71594873	Duplication	1016567	220
Control_4335	13	82179949	83356564	Duplication	1176615	129
Control_6976	13	86515857	90252671	Deletion	3736814	335
Case_3853	13	90157284	91967164	Duplication	1809880	318
Control_85	13	91015462	91551236	Duplication	535774	97
Case_5863	13	92527179	94240598	Duplication	1713419	296
Control_11588	13	103780318	104805819	Deletion	1025501	239
Case_5303	13	106176553	106702009	Duplication	525456	142
Case_4709	13	107595783	109161290	Deletion	1565507	429
Control_4589	13	108348108	108914279	Duplication	566171	135
Control_6477	13	108951999	109997405	Duplication	1045406	191
Case_3173	13	109135530	109637623	Duplication	502093	137
Case_3255	13	112930740	113470054	Duplication	539314	123
Control_2959	13	113607071	114222206	Duplication	615135	94
Control_8473	14	22611466	23342582	Duplication	731116	259
Case_3243	14	22883178	24951839	Duplication	2068661	460
Case_855	14	27125765	27816007	Deletion	690242	131
Control_8162	14	30806830	31534471	Duplication	727641	126
Case_5712	14	39974873	41012599	Deletion	1037726	143
Control_11137	14	40236771	40737807	Duplication	501036	60
Control_11226	14	40236771	40737807	Duplication	501036	60
Case_1304	14	40929306	41516041	Deletion	586735	63
Control_4422	14	42026740	42927117	Duplication	900377	111
Control_4478	14	43696331	45000636	Deletion	1304305	161
Control_2824	14	43791937	44674826	Duplication	882889	113
Control_1271	14	44188271	44691076	Deletion	502805	55
Case_879	14	45241261	46227824	Duplication	986563	88
Case_1667	14	45716000	46255597	Deletion	539597	40
Control_4596	14	50406826	50942883	Duplication	536057	98
Case_527	14	53254224	54398753	Duplication	1144529	217
Case_6951	14	54162101	54668513	Deletion	506412	104
Control_336	14	65541381	66147694	Duplication	606313	86
Case_112	14	66287910	67034244	Duplication	746334	101
Case_2347	14	66287910	67034244	Duplication	746334	101
Case_686	14	66287910	67034244	Duplication	746334	101
Control_8020	14	66290966	67005434	Duplication	714468	98
Case_3444	14	69596615	70690955	Duplication	1094340	198
Case_5333	14	82075469	82618176	Duplication	542707	81
Case_4663	14	82822341	83599228	Deletion	776887	153
Control_880	14	86226430	87628155	Duplication	1401725	211
Control_4365	14	86898200	87833434	Duplication	935234	132
Control_4629	14	101472615	101979288	Duplication	506673	142
Case_5789	14	103572815	104311251	Duplication	738436	86
Control_9168	14	103679153	105837332	Deletion	2158179	297
Control_6690	14	104963839	106020366	Duplication	1056527	72
Case_3997	14	104995893	105531945	Duplication	536052	65
Case_5903	15	22678398	29615111	Duplication	6936713	1191
Case_2967	15	22678398	28535266	Duplication	5856868	1157
Case_6349	15	22678398	28535266	Duplication	5856868	1098
Case_2474	15	22678398	28530181	Duplication	5851783	1162
Case_1693	15	22678398	23226254	Deletion	547856	89
Case_1944	15	22678398	23226254	Deletion	547856	89
Case_2270	15	22678398	23226254	Deletion	547856	89
Case_4170	15	22678398	23226254	Deletion	547856	89
Case_6623	15	22678398	23226254	Deletion	547856	89
Control_11769	15	22678398	23226254	Deletion	547856	89
Control_5451	15	22678398	23226254	Deletion	547856	89
Control_7561	15	22678398	23226254	Deletion	547856	89
Control_7872	15	22678398	23226254	Deletion	547856	89
Case_2628	15	22678398	23226254	Duplication	547856	89
Case_3583	15	22678398	23226254	Duplication	547856	89
Case_362	15	22678398	23226254	Duplication	547856	89
Case_4185	15	22678398	23226254	Duplication	547856	89
Case_5509	15	22678398	23226254	Duplication	547856	89
Control_10233	15	22678398	23226254	Duplication	547856	89
Control_10674	15	22678398	23226254	Duplication	547856	78
Control_5978	15	22678398	23226254	Duplication	547856	89
Control_6471	15	22678398	23226254	Duplication	547856	89
Control_7911	15	22678398	23226254	Duplication	547856	76
Case_2829	15	22750305	28535266	Duplication	5784961	1116
Case_3842	15	22750305	28535266	Duplication	5784961	1072
Case_6788	15	22750305	24532601	Duplication	1782296	227
Case_3291	15	23667412	28535266	Duplication	4867854	1053
Case_4532	15	23727654	28535266	Duplication	4807612	1070
Control_6824	15	28999168	30663240	Deletion	1664072	246
Case_1870	15	28999168	30371774	Duplication	1372606	242
Control_11460	15	28999168	30353491	Duplication	1354323	238
Case_5500	15	29294180	30371774	Duplication	1077594	228
Control_10452	15	30656587	32418037	Duplication	1761450	249
Case_2067	15	30936285	32514341	Deletion	1578056	264
Case_4632	15	30936285	32514341	Deletion	1578056	264
Case_977	15	30936285	32514341	Deletion	1578056	264
Control_299	15	30936285	32514341	Deletion	1578056	264
Control_8343	15	30936285	32514341	Deletion	1578056	264
Case_18	15	30936285	32514341	Duplication	1578056	264
Case_6498	15	30936285	32514341	Duplication	1578056	264
Control_10633	15	30936285	32514341	Duplication	1578056	256
Control_10642	15	30936285	32514341	Duplication	1578056	240
Control_8303	15	30936285	32514341	Duplication	1578056	237
Control_9989	15	30936285	32514341	Duplication	1578056	247
Control_525	15	30943512	32514341	Deletion	1570829	262
Case_3914	15	30943512	32514341	Duplication	1570829	246
Case_5400	15	31106826	32514341	Deletion	1407515	244
Control_10361	15	31877084	32514341	Duplication	637257	77
Control_10265	15	31932865	32514341	Duplication	581476	65
Case_6740	15	31947042	32514341	Duplication	567299	72
Case_397	15	31963721	32514341	Duplication	550620	71
Control_10872	15	31963721	32514341	Duplication	550620	71
Control_11944	15	31963721	32514341	Duplication	550620	71
Control_370	15	31963721	32514341	Duplication	550620	71
Control_8515	15	32896350	34807851	Duplication	1911501	593
Control_6942	15	32922947	34807851	Duplication	1884904	579
Case_3087	15	33342543	33992219	Duplication	649676	259
Case_5696	15	33765760	34575765	Deletion	810005	248
Case_768	15	33781323	34436702	Duplication	655379	221
Control_9942	15	36741546	37358073	Duplication	616527	155
Case_2200	15	37056903	37577894	Duplication	520991	131
Control_8385	15	45054952	45772447	Duplication	717495	105
Case_5227	15	45084547	45772447	Duplication	687900	108
Case_2315	15	48128896	48734028	Duplication	605132	102
Case_153	15	50874632	51748610	Duplication	873978	145
Case_3176	15	50878629	51748610	Duplication	869981	126
Control_5000	15	50878629	51748610	Duplication	869981	140
Control_5814	15	50878629	51748610	Duplication	869981	144
Case_69	15	50992311	51659830	Deletion	667519	106
Case_184	15	53438047	54348184	Deletion	910137	211
Control_4472	15	53763360	54398953	Deletion	635593	158
Control_8455	15	53890361	54455757	Duplication	565396	135
Control_6017	15	57353034	58066561	Duplication	713527	128
Control_10771	15	76158982	76679026	Duplication	520044	62
Case_3474	15	84398902	84952634	Duplication	553732	62
Control_2823	15	84442932	84952634	Duplication	509702	56
Case_2268	15	84952634	85728834	Deletion	776200	162
Case_3827	15	85117468	85728834	Deletion	611366	160
Case_4209	15	88014685	88899726	Deletion	885041	180
Control_1741	15	88519215	89459378	Duplication	940163	215
Control_1901	15	94627032	95240900	Duplication	613868	192
Case_3736	15	99130017	100330051	Deletion	1200034	280
Control_143	15	99481831	99988800	Duplication	506969	133
Control_6761	15	100244592	101023788	Duplication	779196	188
Case_4503	15	100244592	101023161	Duplication	778569	181
Case_526	15	100244592	101019793	Duplication	775201	194
Control_5052	15	100244592	100877042	Duplication	632450	157
Control_2555	15	100284778	100890833	Duplication	606055	148
Control_10865	15	100292142	101013123	Duplication	720981	172
Control_11490	15	100327067	101003121	Duplication	676054	171
Case_6801	15	100786270	101618508	Duplication	832238	232
Control_7149	15	101273771	102115561	Duplication	841790	302
Case_3960	16	174410	1073782	Deletion	899372	176
Control_2971	16	5783857	6865181	Duplication	1081324	346
Control_6667	16	6547541	7062553	Deletion	515012	225
Control_11523	16	7864620	8839954	Duplication	975334	269
Control_2623	16	10125046	10635651	Duplication	510605	134
Case_1894	16	10886823	11496579	Duplication	609756	132
Case_1748	16	11688891	12195123	Duplication	506232	92
Case_3567	16	14975292	16363239	Deletion	1387947	380
Control_6236	16	14975292	16363239	Deletion	1387947	380
Case_2467	16	14975292	16363239	Duplication	1387947	380
Control_433	16	14975292	16363239	Duplication	1387947	341
Control_2146	16	14975292	16303388	Deletion	1328096	379
Control_9217	16	14975292	16303388	Deletion	1328096	379
Case_338	16	14975292	16303388	Duplication	1328096	358
Case_6886	16	14975292	16303388	Duplication	1328096	337
Case_701	16	14975292	16303388	Duplication	1328096	379
Control_11281	16	14975292	16303388	Duplication	1328096	286
Control_11733	16	14975292	16303388	Duplication	1328096	378
Control_1506	16	14975292	16303388	Duplication	1328096	233
Case_1361	16	14975292	16291982	Deletion	1316690	378
Case_4214	16	14975292	16291982	Deletion	1316690	378
Case_5576	16	14975292	16291982	Duplication	1316690	366
Control_195	16	14975292	16290376	Duplication	1315084	318
Case_252	16	14975292	16272507	Duplication	1297215	358
Control_10106	16	15126890	16303388	Deletion	1176498	378
Control_8234	16	15126890	16303388	Deletion	1176498	378
Case_189	16	15126890	16303388	Duplication	1176498	377
Control_10030	16	15126890	16303388	Duplication	1176498	213
Control_2842	16	15126890	16303388	Duplication	1176498	343
Case_1833	16	15126890	16291982	Duplication	1165092	376
Case_2415	16	15126890	16291982	Duplication	1165092	351
Case_5804	16	15126890	16291982	Duplication	1165092	361
Control_4209	16	15126890	16291982	Duplication	1165092	296
Control_8658	16	15126890	16290494	Duplication	1163604	333
Case_4141	16	15127986	16280920	Duplication	1152934	214
Case_5382	16	15129940	16363239	Duplication	1233299	360
Control_691	16	15129940	16363239	Duplication	1233299	339
Control_4714	16	15129940	16303388	Duplication	1173448	348
Case_4274	16	15129940	16291982	Duplication	1162042	363
Case_4895	16	15129940	16291982	Duplication	1162042	331
Case_6009	16	15129940	16291982	Duplication	1162042	329
Case_6117	16	15129940	16291982	Duplication	1162042	329
Case_6636	16	15129940	16281153	Duplication	1151213	316
Control_1713	16	15148646	16363239	Duplication	1214593	267
Control_3606	16	15148646	16303388	Duplication	1154742	272
Control_5226	16	15148646	16291982	Duplication	1143336	307
Control_10153	16	15369019	18266347	Duplication	2897328	470
Case_1583	16	15369019	18164698	Duplication	2795679	520
Control_3589	16	15369019	18143302	Duplication	2774283	428
Case_6480	16	15369019	16291982	Duplication	922963	351
Case_1828	16	15493046	18354223	Duplication	2861177	607
Case_318	16	15493046	18354223	Duplication	2861177	519
Control_6459	16	15493046	18354223	Duplication	2861177	568
Control_9328	16	15493046	18354223	Duplication	2861177	549
Case_5780	16	15493046	18266347	Deletion	2773301	607
Case_1308	16	15493046	18266347	Duplication	2773301	587
Case_1543	16	15493046	18266347	Duplication	2773301	597
Case_1872	16	15493046	18164698	Deletion	2671652	608
Control_4859	16	15493046	16363239	Duplication	870193	254
Case_638	16	15493046	16291982	Duplication	798936	360
Control_10631	16	15539327	18137266	Duplication	2597939	488
Control_5654	16	15539327	16291982	Duplication	752655	323
Control_7511	16	20546884	21317294	Duplication	770410	98
Case_1269	16	21949122	22449883	Deletion	500761	68
Control_10415	16	21949122	22449883	Duplication	500761	68
Control_3411	16	21949122	22449883	Duplication	500761	68
Control_8176	16	21949122	22449883	Duplication	500761	68
Control_9251	16	21949122	22449883	Duplication	500761	68
Case_613	16	26471584	27413565	Duplication	941981	293
Control_203	16	28484556	29326560	Deletion	842004	100
Control_5853	16	29614976	30192561	Deletion	577585	100
Control_328	16	29647342	30215620	Deletion	568278	100
Control_6990	16	29647342	30215620	Duplication	568278	100
Control_4846	16	29647342	30192561	Deletion	545219	99
Case_42	16	29647342	30192561	Duplication	545219	74
Case_5230	16	29647342	30192561	Duplication	545219	68
Case_569	16	29647342	30192561	Duplication	545219	99
Case_844	16	29647342	30192561	Duplication	545219	90
Control_9452	16	29647342	30192561	Duplication	545219	99
Case_954	16	29647342	30177807	Duplication	530465	96
Case_2805	16	29647342	30174926	Duplication	527584	56
Case_6001	16	29656093	30215620	Deletion	559527	99
Control_4992	16	29656093	30215620	Deletion	559527	99
Case_4752	16	29656093	30215620	Duplication	559527	99
Case_2067	16	29656093	30185163	Duplication	529070	96
Case_4919	16	29656093	30185163	Duplication	529070	75
Case_6099	16	29656093	30185163	Duplication	529070	44
Case_6737	16	29661217	30215620	Duplication	554403	88
Case_2446	16	29661217	30192561	Duplication	531344	71
Case_2572	16	29661217	30185163	Duplication	523946	46
Case_3026	16	29666736	30192561	Duplication	525825	72
Case_6069	16	29666736	30185163	Duplication	518427	94
Case_3990	16	29672982	30215620	Duplication	542638	92
Case_6214	16	29672982	30192561	Duplication	519579	95
Case_6939	16	29672982	30192561	Duplication	519579	80
Case_3141	16	29672982	30185163	Duplication	512181	93
Case_4031	16	29672982	30185163	Duplication	512181	78
Case_5611	16	29672982	30185163	Duplication	512181	93
Case_6492	16	29672982	30177807	Duplication	504825	73
Case_3848	16	29683587	30192561	Duplication	508974	74
Case_3244	16	60902823	61929073	Deletion	1026250	106
Case_4151	16	70284720	70833405	Duplication	548685	65
Control_5278	16	71831724	72534604	Duplication	702880	95
Case_5125	16	73809928	74499589	Duplication	689661	113
Control_1095	16	77935481	78595260	Duplication	659779	214
Control_73	16	77935481	78594171	Duplication	658690	209
Control_2647	16	77967802	78604831	Duplication	637029	214
Case_3682	16	78045800	81591495	Deletion	3545695	1211
Control_7506	16	79143983	80115826	Duplication	971843	338
Case_5238	16	79750512	80546183	Deletion	795671	234
Control_10230	16	81773209	83425302	Duplication	1652093	673
Case_1365	16	82169385	83664642	Duplication	1495257	679
Control_6410	16	82181608	83664642	Deletion	1483034	678
Case_6517	16	82181608	83664642	Duplication	1483034	678
Case_620	16	82924685	83949506	Duplication	1024821	478
Control_4187	16	84367104	84988111	Duplication	621007	256
Case_1805	16	84444349	85368575	Duplication	924226	342
Case_4746	16	84445437	85359020	Duplication	913583	371
Case_2331	16	88085847	88688435	Duplication	602588	81
Case_5924	16	88157291	88783233	Duplication	625942	83
Case_1796	17	8547	636822	Duplication	628275	125
Control_8617	17	8547	633188	Duplication	624641	124
Control_480	17	8547	632905	Duplication	624358	116
Control_7445	17	8547	608209	Duplication	599662	110
Control_1660	17	53011	554080	Duplication	501069	95
Control_1853	17	128389	796372	Duplication	667983	111
Control_10004	17	285277	823823	Duplication	538546	113
Control_497	17	288148	799933	Duplication	511785	89
Control_5025	17	4491956	5618589	Duplication	1126633	243
Case_1616	17	5589067	6254369	Deletion	665302	203
Control_4532	17	10070772	10734690	Duplication	663918	149
Control_174	17	12362500	13896570	Duplication	1534070	390
Control_104	17	13665112	14569886	Duplication	904774	307
Control_2124	17	13743430	14429747	Duplication	686317	211
Case_6570	17	13840831	14464423	Duplication	623592	185
Case_3403	17	14101028	15471179	Deletion	1370151	456
Case_3899	17	14101028	15471179	Deletion	1370151	456
Case_725	17	14101028	15471179	Deletion	1370151	456
Control_2313	17	14101028	15471179	Deletion	1370151	447
Control_8745	17	14101028	15471179	Deletion	1370151	456
Control_918	17	14101028	15471179	Deletion	1370151	456
Control_9676	17	14101028	15471179	Deletion	1370151	456
Case_3456	17	14101028	15471179	Duplication	1370151	456
Case_4965	17	14101028	15471179	Duplication	1370151	453
Control_10733	17	14101028	15471179	Duplication	1370151	456
Control_2572	17	14104943	15449627	Deletion	1344684	452
Case_6299	17	14109048	15471179	Deletion	1362131	452
Control_4098	17	14116397	15471179	Duplication	1354782	435
Case_1775	17	16758204	20218793	Duplication	3460589	505
Control_1392	17	21539613	22117756	Duplication	578143	30
Case_3615	17	21707060	22242355	Duplication	535295	27
Case_4514	17	21707060	22242355	Duplication	535295	32
Case_4729	17	21707060	22242355	Duplication	535295	32
Control_1357	17	21707060	22242355	Duplication	535295	32
Control_4847	17	21707060	22242355	Duplication	535295	32
Control_5810	17	21707060	22242355	Duplication	535295	32
Control_8063	17	21707060	22242355	Duplication	535295	32
Control_10469	17	21717727	22242355	Duplication	524628	31
Control_3037	17	21717727	22242355	Duplication	524628	31
Control_10990	17	21729039	22242355	Duplication	513316	30
Control_3966	17	21736353	22242355	Duplication	506002	29
Case_3132	17	25366428	26050536	Duplication	684108	76
Control_222	17	29107708	30380381	Deletion	1272673	196
Case_5439	17	31960248	32930312	Duplication	970064	279
Case_3748	17	31960248	32920546	Duplication	960298	275
Control_6740	17	31960248	32920546	Duplication	960298	281
Case_4444	17	31967460	32936985	Duplication	969525	286
Control_2670	17	32058317	32639369	Duplication	581052	145
Case_338	17	34815551	36223325	Deletion	1407774	307
Case_5420	17	34815551	36223325	Duplication	1407774	283
Case_6646	17	34815551	36223325	Duplication	1407774	279
Case_802	17	34815551	36223325	Duplication	1407774	307
Control_2763	17	34815551	36223325	Duplication	1407774	295
Control_8641	17	34815551	36223325	Duplication	1407774	307
Case_1471	17	34823170	36206951	Duplication	1383781	304
Case_3272	17	34892731	36194230	Duplication	1301499	276
Control_2408	17	40791178	41375555	Duplication	584377	82
Case_3722	17	53808795	54638948	Duplication	830153	164
Control_1445	17	70696102	71997631	Duplication	1301529	365
Control_549	17	71822154	72653231	Duplication	831077	233
Control_10878	17	71834171	72690828	Duplication	856657	234
Case_1233	17	71834171	72667519	Duplication	833348	233
Case_191	17	71834171	72667519	Duplication	833348	233
Case_2941	17	71834171	72667519	Duplication	833348	214
Case_5262	17	71834171	72667519	Duplication	833348	233
Control_10420	17	71834171	72667519	Duplication	833348	233
Control_11598	17	71834171	72667519	Duplication	833348	233
Control_7699	17	71834171	72667519	Duplication	833348	233
Control_7984	17	71834171	72667519	Duplication	833348	233
Control_8376	17	71834171	72667519	Duplication	833348	233
Control_10594	17	71834171	72646040	Duplication	811869	229
Case_3268	17	71834171	72619224	Duplication	785053	223
Control_8506	17	71834171	72619224	Duplication	785053	223
Case_2969	17	71836273	72690828	Duplication	854555	233
Case_3493	17	71836273	72690828	Duplication	854555	207
Control_6915	17	71836273	72690828	Duplication	854555	233
Control_9735	17	71836273	72690828	Duplication	854555	233
Case_1510	17	71836273	72667519	Duplication	831246	232
Case_3281	17	71836273	72667519	Duplication	831246	232
Case_563	17	71836273	72667519	Duplication	831246	205
Case_582	17	71836273	72667519	Duplication	831246	232
Control_6523	17	71836273	72667519	Duplication	831246	232
Case_1612	17	71836273	72648939	Duplication	812666	224
Control_1706	17	71836273	72648939	Duplication	812666	206
Control_8910	17	71836273	72646040	Duplication	809767	220
Control_11233	17	71836273	72637264	Duplication	800991	226
Case_6045	17	71836273	72636649	Duplication	800376	217
Control_4040	17	71836273	72633815	Duplication	797542	170
Case_4428	17	71837340	72690828	Duplication	853488	223
Control_8386	17	71837340	72690828	Duplication	853488	232
Case_1322	17	71837340	72667519	Duplication	830179	231
Control_7691	17	71837340	72646040	Duplication	808700	227
Case_2868	17	71837340	72636649	Duplication	799309	215
Control_10183	17	71838218	72690828	Duplication	852610	231
Control_1768	17	71838218	72667519	Duplication	829301	220
Control_4268	17	71838218	72667519	Duplication	829301	220
Control_2665	17	71838762	72648939	Duplication	810177	212
Control_8757	17	71839902	72690828	Duplication	850926	219
Control_6370	17	71839902	72667519	Duplication	827617	215
Control_167	17	71839902	72619224	Duplication	779322	218
Case_2745	17	71889267	72667519	Duplication	778252	205
Control_7525	17	73246019	73753502	Duplication	507483	86
Control_10284	17	73294352	73847612	Duplication	553260	84
Control_910	17	74421482	75152016	Duplication	730534	195
Case_8	17	76063841	78467410	Duplication	2403569	537
Case_835	17	77767624	78348493	Duplication	580869	144
Control_5043	17	78311507	78939857	Duplication	628350	101
Control_4300	17	80544854	81051006	Deletion	506152	104
Case_4697	18	112535	632651	Duplication	520116	155
Case_2614	18	136305	794272	Duplication	657967	216
Control_1028	18	286176	901686	Duplication	615510	230
Control_1680	18	489385	1356267	Duplication	866882	210
Case_6822	18	563815	1855370	Duplication	1291555	283
Control_8181	18	563815	1855370	Duplication	1291555	261
Control_11405	18	917957	1899053	Duplication	981096	159
Control_2218	18	1078002	1780689	Duplication	702687	105
Control_5270	18	1078002	1780689	Duplication	702687	105
Control_10259	18	5959148	6588865	Duplication	629717	146
Control_4875	18	6759890	7386868	Duplication	626978	194
Case_1748	18	6840063	8101813	Duplication	1261750	235
Case_423	18	6840063	8101813	Duplication	1261750	235
Control_1205	18	6873354	8075154	Duplication	1201800	225
Case_2875	18	6942997	8013716	Duplication	1070719	287
Case_4579	18	6951060	8083878	Duplication	1132818	319
Case_5672	18	7109600	7690016	Duplication	580416	154
Control_7244	18	10581304	11911143	Duplication	1329839	281
Control_9506	18	24489062	25152084	Duplication	663022	406
Control_6419	18	24848009	26298880	Duplication	1450871	267
Control_6413	18	27237820	28149315	Duplication	911495	154
Control_11789	18	36530679	37143579	Deletion	612900	74
Control_11277	18	36532976	37143579	Deletion	610603	73
Case_4464	18	58529952	63226520	Deletion	4696568	925
Control_1410	18	60970660	61658442	Duplication	687782	153
Case_3772	18	61197793	65469709	Deletion	4271916	741
Control_753	18	63382436	64112138	Deletion	729702	116
Control_11017	18	64760507	65924027	Duplication	1163520	301
Control_4184	18	64912712	66259229	Deletion	1346517	350
Control_2498	18	65690189	66525909	Duplication	835720	202
Control_63	18	68277036	68796717	Duplication	519681	99
Case_2466	18	74763094	75605399	Duplication	842305	277
Case_342	18	74968326	75664583	Duplication	696257	202
Case_3826	18	74981161	75664583	Duplication	683422	197
Case_4931	18	75331597	76884533	Deletion	1552936	358
Case_4327	18	75814681	76456503	Duplication	641822	153
Case_2310	19	2900518	3879033	Duplication	978515	152
Control_6278	19	7103542	7913974	Duplication	810432	157
Control_10448	19	12378371	13157540	Duplication	779169	146
Control_7225	19	15501297	16172739	Duplication	671442	321
Control_6824	19	19973452	20594407	Deletion	620955	52
Case_1201	19	20076159	20594407	Duplication	518248	39
Case_1660	19	20076159	20594407	Duplication	518248	39
Control_10275	19	20630360	21164399	Deletion	534039	48
Control_10975	19	20770823	21285293	Duplication	514470	51
Case_3352	19	22075704	23089596	Deletion	1013892	95
Control_11556	19	23564131	24070297	Deletion	506166	40
Control_3525	19	23930879	24461655	Duplication	530776	50
Case_1110	19	27801814	29064440	Duplication	1262626	146
Case_4352	19	27801814	28492962	Duplication	691148	40
Case_966	19	27801814	28469512	Duplication	667698	38
Control_4747	19	27862694	29036597	Duplication	1173903	141
Control_2167	19	28269366	29008941	Duplication	739575	105
Control_5253	20	1395793	2074921	Duplication	679128	127
Case_1430	20	4087050	4998974	Deletion	911924	289
Control_9152	20	5029207	5597276	Duplication	568069	125
Control_4120	20	5597276	6318169	Duplication	720893	146
Case_5906	20	7106289	8575332	Duplication	1469043	330
Control_3606	20	7549585	8315316	Duplication	765731	164
Control_8418	20	7549585	8315316	Duplication	765731	178
Control_11494	20	11277755	11910800	Duplication	633045	97
Case_6245	20	11286317	11910800	Duplication	624483	88
Control_10826	20	12742546	13324054	Duplication	581508	153
Control_6032	20	14630445	15163265	Deletion	532820	134
Case_4406	20	15096705	15838477	Duplication	741772	279
Control_6667	20	29804293	30558547	Duplication	754254	79
Case_914	20	52003413	52540606	Duplication	537193	101
Control_5196	20	52288724	53270624	Duplication	981900	264
Control_11899	20	52706200	53240430	Duplication	534230	145
Control_8780	20	55212711	56080979	Duplication	868268	214
Case_6303	20	61586179	62265130	Duplication	678951	145
Control_11341	21	17490718	24671419	Duplication	7180701	1450
Control_8205	21	20549970	21644798	Duplication	1094828	198
Control_7620	21	20698408	21231303	Duplication	532895	121
Control_4607	21	20771881	21366707	Duplication	594826	120
Control_8705	21	21669012	22209781	Deletion	540769	135
Case_6482	21	23508014	25133374	Duplication	1625360	277
Case_3067	21	24643135	25148429	Duplication	505294	122
Control_6481	21	26021230	26571983	Deletion	550753	97
Case_3424	21	30690558	31317009	Deletion	626451	123
Control_7183	21	32747521	33533452	Duplication	785931	195
Case_2874	21	35386384	35904697	Deletion	518313	132
Control_9924	21	40598721	42064507	Duplication	1465786	373
Control_6894	21	40733567	41254456	Duplication	520889	137
Case_6886	21	46435610	47021784	Duplication	586174	119
Case_4952	21	46563820	47413929	Duplication	850109	143
Case_1346	22	16855618	18640299	Duplication	1784681	300
Case_2915	22	16855618	17618142	Duplication	762524	135
Control_2734	22	16855618	17615213	Duplication	759595	133
Case_2457	22	16855618	17475014	Duplication	619396	91
Control_5216	22	16855618	17475014	Duplication	619396	91
Case_2394	22	16855618	17451710	Duplication	596092	87
Case_4147	22	16855618	17451710	Duplication	596092	87
Case_4228	22	16855618	17451710	Duplication	596092	87
Case_5144	22	16855618	17451710	Duplication	596092	87
Control_11032	22	16855618	17451710	Duplication	596092	87
Control_11166	22	16855618	17451710	Duplication	596092	87
Control_243	22	16855618	17451710	Duplication	596092	87
Control_2937	22	16855618	17451710	Duplication	596092	87
Control_8163	22	16855618	17451710	Duplication	596092	87
Case_2596	22	16855618	17399211	Duplication	543593	61
Case_6838	22	16855618	17399211	Duplication	543593	61
Control_7060	22	17254398	17834655	Deletion	580257	177
Case_106	22	18844632	21463730	Deletion	2619098	566
Case_3239	22	18844632	21463730	Deletion	2619098	566
Control_10102	22	18844632	21463730	Duplication	2619098	532
Control_5457	22	18844632	20306993	Duplication	1462361	388
Case_6020	22	18844632	20286099	Deletion	1441467	387
Case_1526	22	18896464	21463730	Deletion	2567266	565
Case_1633	22	18896464	21463730	Deletion	2567266	563
Case_2009	22	18896464	21463730	Deletion	2567266	565
Case_2359	22	18896464	21463730	Deletion	2567266	565
Case_2736	22	18896464	21463730	Deletion	2567266	563
Case_4161	22	18896464	21463730	Deletion	2567266	555
Case_4323	22	18896464	21463730	Deletion	2567266	564
Case_4384	22	18896464	21463730	Deletion	2567266	565
Case_5273	22	18896464	21463730	Deletion	2567266	564
Case_537	22	18896464	21463730	Deletion	2567266	565
Case_5395	22	18896464	21463730	Deletion	2567266	551
Case_6309	22	18896464	21463730	Deletion	2567266	562
Control_1294	22	18896464	21463730	Duplication	2567266	529
Control_3180	22	18896464	21463730	Duplication	2567266	539
Control_4621	22	18896464	21463730	Duplication	2567266	503
Control_5143	22	18896464	21463730	Duplication	2567266	565
Control_5725	22	18896464	21463730	Duplication	2567266	499
Case_1131	22	18896464	20306993	Deletion	1410529	387
Case_1746	22	18896464	20306993	Deletion	1410529	387
Case_6082	22	18896464	20306993	Deletion	1410529	387
Control_6821	22	18896464	20286099	Duplication	1389635	368
Case_5868	22	18897228	21463730	Deletion	2566502	559
Control_9836	22	18904489	21025732	Duplication	2121243	444
Control_4892	22	18912119	21463730	Duplication	2551611	548
Case_5577	22	19668110	20896926	Deletion	1228816	265
Control_4913	22	20127553	21075537	Duplication	947984	105
Case_6986	22	20733495	21463730	Deletion	730235	178
Case_6995	22	20733495	21463730	Deletion	730235	175
Control_5547	22	20733495	21463730	Duplication	730235	178
Control_8426	22	20733495	21463730	Duplication	730235	178
Control_6579	22	22318538	22946825	Deletion	628287	121
Case_1781	22	22349088	22892881	Duplication	543793	101
Control_1321	22	22389011	23062864	Deletion	673853	102
Control_704	22	22389011	23062864	Deletion	673853	102
Control_6374	22	22389011	22957510	Deletion	568499	100
Control_395	22	22454580	23062864	Deletion	608284	70
Control_6824	22	22517479	23062864	Deletion	545385	55
Case_6742	22	22998337	23648008	Deletion	649671	94
Control_8918	22	23062864	23648008	Deletion	585144	93
Case_4526	22	23250736	25732697	Duplication	2481961	322
Control_7779	22	23250736	25013345	Duplication	1762609	287
Control_1808	22	23593051	24314258	Duplication	721207	139
Control_11101	22	23692738	25013345	Duplication	1320607	220
Case_2889	22	23692738	24977286	Duplication	1284548	198
Control_10164	22	23700638	25127810	Duplication	1427172	200
Case_5143	22	23700638	24936970	Deletion	1236332	130
Control_3998	22	23760129	24964128	Duplication	1203999	196
Case_7024	22	25615709	26247456	Duplication	631747	108
Case_3953	22	31639509	32205234	Duplication	565725	79
Control_11394	22	34287350	34981270	Duplication	693920	131
Case_6133	22	43498114	45611645	Deletion	2113531	746
Case_3550	22	43712536	44589857	Deletion	877321	284
Control_5963	22	45662848	46260210	Duplication	597362	126
Control_10613	22	47062076	47573257	Deletion	511181	123
Control_807	22	47341758	48132588	Duplication	790830	169
Case_453	22	48091069	48672302	Duplication	581233	215
Case_1856	22	48649830	49322545	Duplication	672715	242
Case_1273	22	49396413	49984688	Duplication	588275	228
Case_3104	22	49396413	49984688	Duplication	588275	230
Case_3770	22	49396413	49984688	Duplication	588275	241
Control_1004	22	49396413	49984688	Duplication	588275	249
Control_1249	22	49396413	49984688	Duplication	588275	226
Control_2937	22	49396413	49984688	Duplication	588275	238
Control_3156	22	49396413	49984688	Duplication	588275	249
Control_439	22	49396413	49984688	Duplication	588275	249
Control_5103	22	49396413	49984688	Duplication	588275	235
Control_7028	22	49396413	49984688	Duplication	588275	249
Control_8175	22	49396413	49984688	Duplication	588275	213
Control_8650	22	49396413	49984688	Duplication	588275	249
Control_9137	22	49396413	49984688	Duplication	588275	249
Case_866	22	49396413	49957671	Duplication	561258	248
Case_4383	22	49405594	49984688	Duplication	579094	245
Control_11250	22	49449618	49984688	Duplication	535070	233
Control_4732	22	49459147	49984688	Duplication	525541	204
Control_8859	22	49473747	49984688	Duplication	510941	224
